# Supplementary material for: The α-(1,3)-glucan synthase gene agsE impacts the secretome of Aspergillus niger
Source: Antonie Van Leeuwenhoek. 2023 Jun 14;116(9):867–82. doi: 10.1007/s10482-023-01853-w (PMC10371888; doi:10.1007/s10482-023-01853-w)
Supplement: Supplementary file 2 — Supplementary file2 (XLSX 62 kb) [file 10482_2023_1853_MOESM2_ESM.xlsx]

## Sheet: Suppl. Table 1
Supplemental Table 1. Proteins with and without a predicted signal sequunce for secretion in the secretome of MA234.1
ProteinID	PFAM	Term
Proteins with a predicted signal peptide
ATCC64974_100730	PF03198	Glucanosyltransferase
ATCC64974_102280	PF03443	Glycosyl hydrolase family 61
ATCC64974_102680	PF09286	Pro-kumamolisin, activation domain
ATCC64974_102810	PF05577	Serine carboxypeptidase S28
ATCC64974_10330	PF01055	Glycosyl hydrolases family 31
ATCC64974_103300	PF00080	Copper/zinc superoxide dismutase (SODC)
ATCC64974_103600	PF00332	Glycosyl hydrolases family 17
ATCC64974_103980	PF07971	Glycosyl hydrolase family 92
ATCC64974_1040	#N/A	#N/A
ATCC64974_104300	PF00300	Histidine phosphatase superfamily (branch 1)
ATCC64974_104830	PF04616	Glycosyl hydrolases family 43
ATCC64974_10500	PF00128	Alpha amylase, catalytic domain
ATCC64974_105530	PF00150	Cellulase (glycosyl hydrolase family 5)
ATCC64974_106110	PF08450	SMP-30/Gluconolactonase/LRE-like region
ATCC64974_108530	PF00150	Cellulase (glycosyl hydrolase family 5)
ATCC64974_109010	PF01915	Glycosyl hydrolase family 3 C-terminal domain
ATCC64974_109710	PF07732	Multicopper oxidase
ATCC64974_110770	PF00026	Eukaryotic aspartyl protease
ATCC64974_110940	PF01735	Lysophospholipase catalytic domain
ATCC64974_11180	PF00728	Glycosyl hydrolase family 20, catalytic domain
ATCC64974_11220	PF01764	Lipase (class 3)
ATCC64974_11460	PF04185	Phosphoesterase family
ATCC64974_11650	PF10282	Lactonase, 7-bladed beta-propeller
ATCC64974_11830	PF01565	FAD binding domain
ATCC64974_11930	PF01161	Phosphatidylethanolamine-binding protein
ATCC64974_12200	PF07732	Multicopper oxidase
ATCC64974_12500	PF07732	Multicopper oxidase
ATCC64974_13310	PF01532	Glycosyl hydrolase family 47
ATCC64974_13390	PF12708	Pectate lyase superfamily protein
ATCC64974_13560	PF11937	Protein of unknown function (DUF3455)
ATCC64974_13640	PF01301	Glycosyl hydrolases family 35
ATCC64974_14090	PF00840	Glycosyl hydrolase family 7
ATCC64974_1420	PF04185	Phosphoesterase family
ATCC64974_14620	PF00722	Glycosyl hydrolases family 16
ATCC64974_14700	PF01055	Glycosyl hydrolases family 31
ATCC64974_1490	PF16862	Glycosyl hydrolase family 79 C-terminal beta domain
ATCC64974_15010	PF00445	Ribonuclease T2 family
ATCC64974_15090	PF01301	Glycosyl hydrolases family 35
ATCC64974_15350	PF01915	Glycosyl hydrolase family 3 C-terminal domain
ATCC64974_15920	PF00264	Common central domain of tyrosinase
ATCC64974_1620	PF16499	Alpha galactosidase A
ATCC64974_1640	#N/A	#N/A
ATCC64974_18060	PF17389	Bacterial alpha-L-rhamnosidase 6 hairpin glycosidase domain
ATCC64974_18290	PF16335	Domain of unknown function (DUF4965)
ATCC64974_1880	PF12296	Hydrophobic surface binding protein A
ATCC64974_20630	PF17652	Glycosyl hydrolase family 81 C-terminal domain
ATCC64974_21640	PF00199	Catalase
ATCC64974_21680	PF09286	Pro-kumamolisin, activation domain
ATCC64974_2180	PF09286	Pro-kumamolisin, activation domain
ATCC64974_21830	PF03636	Glycosyl hydrolase family 65, N-terminal domain
ATCC64974_21930	PF01565	FAD binding domain
ATCC64974_22790	PF00457	Glycosyl hydrolases family 11
ATCC64974_2310	PF05630	Necrosis inducing protein (NPP1)
ATCC64974_23190	PF06964	Alpha-L-arabinofuranosidase C-terminal domain
ATCC64974_2380	PF01670	Glycosyl hydrolase family 12
ATCC64974_23830	#N/A	#N/A
ATCC64974_24740	#N/A	#N/A
ATCC64974_24790	#N/A	#N/A
ATCC64974_24940	PF00149	Calcineurin-like phosphoesterase
ATCC64974_25040	PF00135	Carboxylesterase family
ATCC64974_25210	PF01120	Alpha-L-fucosidase
ATCC64974_25510	PF01593	Flavin containing amine oxidoreductase
ATCC64974_2610	#N/A	#N/A
ATCC64974_26110	PF01764	Lipase (class 3)
ATCC64974_26560	PF01476	LysM domain
ATCC64974_26780	#N/A	#N/A
ATCC64974_26800	PF00128	Alpha amylase, catalytic domain
ATCC64974_26980	#N/A	#N/A
ATCC64974_2700	PF01565	FAD binding domain
ATCC64974_27940	PF00026	Eukaryotic aspartyl protease
ATCC64974_28680	PF00295	Glycosyl hydrolases family 28
ATCC64974_29310	PF03443	Glycosyl hydrolase family 61
ATCC64974_30020	PF04616	Glycosyl hydrolases family 43
ATCC64974_30860	PF09206	Alpha-L-arabinofuranosidase B, catalytic
ATCC64974_32880	PF00026	Eukaryotic aspartyl protease
ATCC64974_33160	#N/A	#N/A
ATCC64974_33570	PF07519	Tannase and feruloyl esterase
ATCC64974_34600	PF13883	Pyridoxamine 5'-phosphate oxidase
ATCC64974_34960	PF00251	Glycosyl hydrolases family 32 N-terminal domain
ATCC64974_35510	PF00295	Glycosyl hydrolases family 28
ATCC64974_36000	PF00545	ribonuclease
ATCC64974_36040	#N/A	#N/A
ATCC64974_3630	PF00295	Glycosyl hydrolases family 28
ATCC64974_36520	PF05577	Serine carboxypeptidase S28
ATCC64974_3740	PF00544	Pectate lyase
ATCC64974_37520	PF00326	Prolyl oligopeptidase family
ATCC64974_3930	PF00026	Eukaryotic aspartyl protease
ATCC64974_40530	PF00328	Histidine phosphatase superfamily (branch 2)
ATCC64974_40960	PF00128	Alpha amylase, catalytic domain
ATCC64974_41680	PF00026	Eukaryotic aspartyl protease
ATCC64974_41730	PF07676	WD40-like Beta Propeller Repeat
ATCC64974_42370	#N/A	#N/A
ATCC64974_42430	PF01425	Amidase
ATCC64974_42830	PF01565	FAD binding domain
ATCC64974_43380	PF03583	Secretory lipase
ATCC64974_43420	PF02585	GlcNAc-PI de-N-acetylase
ATCC64974_43770	PF00026	Eukaryotic aspartyl protease
ATCC64974_4380	PF07470	Glycosyl Hydrolase Family 88
ATCC64974_44090	PF11402	Antifungal protein
ATCC64974_45060	PF00135	Carboxylesterase family
ATCC64974_45980	PF00082	Subtilase family
ATCC64974_46420	PF03022	Major royal jelly protein
ATCC64974_4680	PF07488	Glycosyl hydrolase family 67 middle domain
ATCC64974_48560	PF00722	Glycosyl hydrolases family 16
ATCC64974_48710	PF03663	Glycosyl hydrolase family 76
ATCC64974_49190	#N/A	#N/A
ATCC64974_49300	PF03659	Glycosyl hydrolase family 71
ATCC64974_49550	PF00657	GDSL-like Lipase/Acylhydrolase
ATCC64974_49560	PF00150	Cellulase (glycosyl hydrolase family 5)
ATCC64974_49900	PF00840	Glycosyl hydrolase family 7
ATCC64974_51360	PF00135	Carboxylesterase family
ATCC64974_51760	PF17168	Domain of unknown function (DUF5127)
ATCC64974_51770	PF01546	Peptidase family M20/M25/M40
ATCC64974_51840	#N/A	#N/A
ATCC64974_52290	PF01735	Lysophospholipase catalytic domain
ATCC64974_52740	PF01095	Pectinesterase
ATCC64974_53270	PF16862	Glycosyl hydrolase family 79 C-terminal beta domain
ATCC64974_53450	#N/A	#N/A
ATCC64974_53750	PF05630	Necrosis inducing protein (NPP1)
ATCC64974_53780	PF16499	Alpha galactosidase A
ATCC64974_54210	PF04616	Glycosyl hydrolases family 43
ATCC64974_55160	PF01263	Aldose 1-epimerase
ATCC64974_56920	PF00026	Eukaryotic aspartyl protease
ATCC64974_57060	PF00704	Glycosyl hydrolases family 18
ATCC64974_58540	PF00295	Glycosyl hydrolases family 28
ATCC64974_58680	PF00450	Serine carboxypeptidase
ATCC64974_59170	PF01425	Amidase
ATCC64974_59300	#N/A	#N/A
ATCC64974_59390	PF01565	FAD binding domain
ATCC64974_59580	PF01565	FAD binding domain
ATCC64974_59640	PF00722	Glycosyl hydrolases family 16
ATCC64974_60000	PF00857	Isochorismatase family
ATCC64974_60220	PF07249	Cerato-platanin
ATCC64974_6040	PF01764	Lipase (class 3)
ATCC64974_6090	PF02065	Melibiase
ATCC64974_61590	PF02221	ML domain
ATCC64974_6300	#N/A	#N/A
ATCC64974_63240	PF01565	FAD binding domain
ATCC64974_63250	#N/A	#N/A
ATCC64974_63420	PF16010	Cytochrome domain of cellobiose dehydrogenase
ATCC64974_63430	PF03198	Glucanosyltransferase
ATCC64974_63750	PF13472	GDSL-like Lipase/Acylhydrolase family
ATCC64974_63760	PF06516	Purine nucleoside permease (NUP)
ATCC64974_64000	PF00657	GDSL-like Lipase/Acylhydrolase
ATCC64974_64370	PF00933	Glycosyl hydrolase family 3 N terminal domain
ATCC64974_6440	PF03198	Glucanosyltransferase
ATCC64974_6580	PF12296	Hydrophobic surface binding protein A
ATCC64974_66590	PF10342	Ser-Thr-rich glycosyl-phosphatidyl-inositol-anchored membrane family
ATCC64974_67930	PF00150	Cellulase (glycosyl hydrolase family 5)
ATCC64974_6800	PF04616	Glycosyl hydrolases family 43
ATCC64974_70180	PF04185	Phosphoesterase family
ATCC64974_70810	PF00722	Glycosyl hydrolases family 16
ATCC64974_71120	PF13449	Esterase-like activity of phytase
ATCC64974_71890	PF14498	Glycosyl hydrolase family 65, N-terminal domain
ATCC64974_71950	#N/A	#N/A
ATCC64974_72960	PF04681	Blastomyces yeast-phase-specific protein
ATCC64974_72990	PF01764	Lipase (class 3)
ATCC64974_74070	PF03330	Lytic transglycolase
ATCC64974_74560	#N/A	#N/A
ATCC64974_74910	PF00450	Serine carboxypeptidase
ATCC64974_74970	PF07335	Fungal chitosanase of glycosyl hydrolase group 75
ATCC64974_74980	PF00332	Glycosyl hydrolases family 17
ATCC64974_75170	PF01670	Glycosyl hydrolase family 12
ATCC64974_75630	PF03198	Glucanosyltransferase
ATCC64974_75680	PF01565	FAD binding domain
ATCC64974_75710	PF01095	Pectinesterase
ATCC64974_75940	PF00884	Sulfatase
ATCC64974_75950	PF00723	Glycosyl hydrolases family 15
ATCC64974_75960	PF00135	Carboxylesterase family
ATCC64974_77140	#N/A	#N/A
ATCC64974_77280	PF12454	GPI-anchored cell wall organization protein
ATCC64974_790	#N/A	#N/A
ATCC64974_79310	PF00328	Histidine phosphatase superfamily (branch 2)
ATCC64974_7960	PF00704	Glycosyl hydrolases family 18
ATCC64974_81710	PF01055	Glycosyl hydrolases family 31
ATCC64974_81930	#N/A	#N/A
ATCC64974_82840	PF01565	FAD binding domain
ATCC64974_82880	PF02055	Glycosyl hydrolase family 30 TIM-barrel domain
ATCC64974_83060	#N/A	#N/A
ATCC64974_83150	PF00331	Glycosyl hydrolase family 10
ATCC64974_83200	PF09286	Pro-kumamolisin, activation domain
ATCC64974_83220	PF00150	Cellulase (glycosyl hydrolase family 5)
ATCC64974_83620	PF04389	Peptidase family M28
ATCC64974_8390	PF07992	Pyridine nucleotide-disulphide oxidoreductase
ATCC64974_84710	PF12222	Peptide N-acetyl-beta-D-glucosaminyl asparaginase amidase A
ATCC64974_850	PF00135	Carboxylesterase family
ATCC64974_85080	PF07732	Multicopper oxidase
ATCC64974_85510	PF03443	Glycosyl hydrolase family 61
ATCC64974_85680	PF06824	Metal-independent alpha-mannosidase (GH125)
ATCC64974_86170	PF13472	GDSL-like Lipase/Acylhydrolase family
ATCC64974_86460	PF01095	Pectinesterase
ATCC64974_86470	PF00295	Glycosyl hydrolases family 28
ATCC64974_86990	#N/A	#N/A
ATCC64974_87050	PF00135	Carboxylesterase family
ATCC64974_87130	PF01915	Glycosyl hydrolase family 3 C-terminal domain
ATCC64974_87980	PF07519	Tannase and feruloyl esterase
ATCC64974_88180	PF00722	Glycosyl hydrolases family 16
ATCC64974_88600	PF00232	Glycosyl hydrolase family 1
ATCC64974_89550	PF00128	Alpha amylase, catalytic domain
ATCC64974_89850	PF01565	FAD binding domain
ATCC64974_89860	PF14269	Arylsulfotransferase (ASST)
ATCC64974_91660	PF01476	LysM domain
ATCC64974_91770	PF01915	Glycosyl hydrolase family 3 C-terminal domain
ATCC64974_92080	PF17753	Ig-fold domain
ATCC64974_92930	#N/A	#N/A
ATCC64974_94020	PF03198	Glucanosyltransferase
ATCC64974_9530	#N/A	#N/A
ATCC64974_96470	PF04616	Glycosyl hydrolases family 43
ATCC64974_96640	PF00328	Histidine phosphatase superfamily (branch 2)
ATCC64974_96710	#N/A	#N/A
ATCC64974_96720	PF16499	Alpha galactosidase A
ATCC64974_96730	PF09286	Pro-kumamolisin, activation domain
ATCC64974_96870	PF03663	Glycosyl hydrolase family 76
ATCC64974_97120	PF01328	Peroxidase, family 2
ATCC64974_98980	PF04909	Amidohydrolase
ATCC64974_99170	PF12296	Hydrophobic surface binding protein A
ATCC64974_99460	PF00704	Glycosyl hydrolases family 18
ATCC64974_99660	PF00450	Serine carboxypeptidase
ATCC64974_99940	PF07971	Glycosyl hydrolase family 92
Proteins without a predicted signal peptide
ATCC64974_100550	PF00069	Protein kinase domain
ATCC64974_101020	PF00125	Core histone H2A/H2B/H3/H4
ATCC64974_58300	PF15511	Centromere kinetochore component CENP-T histone fold
ATCC64974_104260	PF02773	S-adenosylmethionine synthetase, C-terminal domain
ATCC64974_105620	PF00266	Aminotransferase class-V
ATCC64974_10730	PF00326	Prolyl oligopeptidase family
ATCC64974_107530	PF04734	Neutral/alkaline non-lysosomal ceramidase, N-terminal
ATCC64974_107900	PF00009	Elongation factor Tu GTP binding domain
ATCC64974_108400	PF00153	Mitochondrial carrier protein
ATCC64974_109650	PF12146	Serine aminopeptidase, S33
ATCC64974_12570	PF00153	Mitochondrial carrier protein
ATCC64974_13000	PF00557	Metallopeptidase family M24
ATCC64974_17050	PF15406	Pleckstrin homology domain
ATCC64974_1850	PF13472	GDSL-like Lipase/Acylhydrolase family
ATCC64974_20080	PF00248	Aldo/keto reductase family
ATCC64974_20310	PF08240	Alcohol dehydrogenase GroES-like domain
ATCC64974_20820	PF00240	Ubiquitin family
ATCC64974_21050	PF00085	Thioredoxin
ATCC64974_21630	PF00141	Peroxidase
ATCC64974_21820	PF00199	Catalase
ATCC64974_21960	PF01042	Endoribonuclease L-PSP
ATCC64974_23160	PF00026	Eukaryotic aspartyl protease
ATCC64974_24800	#N/A	#N/A
ATCC64974_27170	PF00085	Thioredoxin
ATCC64974_28200	PF03227	Gamma interferon inducible lysosomal thiol reductase (GILT)
ATCC64974_28450	#N/A	#N/A
ATCC64974_3090	PF03663	Glycosyl hydrolase family 76
ATCC64974_32290	PF00022	Actin
ATCC64974_32430	PF02826	D-isomer specific 2-hydroxyacid dehydrogenase, NAD binding domain
ATCC64974_34510	PF01738	Dienelactone hydrolase family
ATCC64974_34840	PF07080	Protein of unknown function (DUF1348)
ATCC64974_34880	#N/A	#N/A
ATCC64974_3590	PF00241	Cofilin/tropomyosin-type actin-binding protein
ATCC64974_3610	PF00006	ATP synthase alpha/beta family, nucleotide-binding domain
ATCC64974_3650	PF07971	Glycosyl hydrolase family 92
ATCC64974_36720	PF17389	Bacterial alpha-L-rhamnosidase 6 hairpin glycosidase domain
ATCC64974_37380	#N/A	#N/A
ATCC64974_38000	PF01223	DNA/RNA non-specific endonuclease
ATCC64974_3890	PF08733	PalH/RIM21
ATCC64974_39210	PF01042	Endoribonuclease L-PSP
ATCC64974_44920	PF01565	FAD binding domain
ATCC64974_45950	PF00080	Copper/zinc superoxide dismutase (SODC)
ATCC64974_45960	PF00923	Transaldolase/Fructose-6-phosphate aldolase
ATCC64974_46440	#N/A	#N/A
ATCC64974_46490	#N/A	#N/A
ATCC64974_47190	#N/A	#N/A
ATCC64974_47320	PF03069	Acetamidase/Formamidase family
ATCC64974_48070	PF07992	Pyridine nucleotide-disulphide oxidoreductase
ATCC64974_51900	PF00704	Glycosyl hydrolases family 18
ATCC64974_52350	PF12708	Pectate lyase superfamily protein
ATCC64974_52730	PF00122	E1-E2 ATPase
ATCC64974_53580	PF12825	Domain of unknown function in PX-proteins (DUF3818)
ATCC64974_53600	PF00930	Dipeptidyl peptidase IV (DPP IV) N-terminal region
ATCC64974_53620	#N/A	#N/A
ATCC64974_55720	PF03561	Allantoicase repeat
ATCC64974_57090	PF00445	Ribonuclease T2 family
ATCC64974_60990	#N/A	#N/A
ATCC64974_61910	PF13023	HD domain
ATCC64974_62900	PF12708	Pectate lyase superfamily protein
ATCC64974_65330	PF00176	SNF2 family N-terminal domain
ATCC64974_66140	PF00012	Hsp70 protein
ATCC64974_67790	PF02550	Acetyl-CoA hydrolase/transferase N-terminal domain
ATCC64974_67890	PF02854	MIF4G domain
ATCC64974_69610	#N/A	#N/A
ATCC64974_70850	PF14498	Glycosyl hydrolase family 65, N-terminal domain
ATCC64974_71170	PF11917	Protein of unknown function (DUF3435)
ATCC64974_71830	PF05368	NmrA-like family
ATCC64974_72090	PF08547	Complex I intermediate-associated protein 30 (CIA30)
ATCC64974_74920	PF01565	FAD binding domain
ATCC64974_76670	PF03571	Peptidase family M49
ATCC64974_77390	PF01459	Eukaryotic porin
ATCC64974_77490	PF00026	Eukaryotic aspartyl protease
ATCC64974_780	PF01042	Endoribonuclease L-PSP
ATCC64974_79660	PF11838	ERAP1-like C-terminal domain
ATCC64974_79720	PF06201	PITH domain
ATCC64974_8110	PF02127	Aminopeptidase I zinc metalloprotease (M18)
ATCC64974_81430	PF00155	Aminotransferase class I and II
ATCC64974_83160	PF03664	Glycosyl hydrolase family 62
ATCC64974_84610	PF00085	Thioredoxin
ATCC64974_88550	PF00393	6-phosphogluconate dehydrogenase, C-terminal domain
ATCC64974_89400	PF04616	Glycosyl hydrolases family 43
ATCC64974_92750	PF02567	Phenazine biosynthesis-like protein
ATCC64974_92860	PF00150	Cellulase (glycosyl hydrolase family 5)
ATCC64974_93080	PF16335	Domain of unknown function (DUF4965)
ATCC64974_96670	PF08244	Glycosyl hydrolases family 32 C terminal
#N/A menas the PFAM is not annotated

## Sheet: Suppl. Table 2
Supplemental Table 2. Proteins with and without a predicted signal sequence for secretion in the secretome of LZ05 (ΔagsE)
Protein ID	PFAM	Term
Proteins with a predicted signal peptide
ATCC64974_100220	PF00135	Carboxylesterase family
ATCC64974_100730	PF03198	Glucanosyltransferase
ATCC64974_102280	PF03443	Glycosyl hydrolase family 61
ATCC64974_102810	PF05577	Serine carboxypeptidase S28
ATCC64974_10330	PF01055	Glycosyl hydrolases family 31
ATCC64974_103300	PF00080	Copper/zinc superoxide dismutase (SODC)
ATCC64974_103600	PF00332	Glycosyl hydrolases family 17
ATCC64974_103980	PF07971	Glycosyl hydrolase family 92
ATCC64974_104300	PF00300	Histidine phosphatase superfamily (branch 1)
ATCC64974_104830	PF04616	Glycosyl hydrolases family 43
ATCC64974_10500	PF00128	Alpha amylase, catalytic domain
ATCC64974_105440	#N/A	#N/A
ATCC64974_105530	PF00150	Cellulase (glycosyl hydrolase family 5)
ATCC64974_106110	PF08450	SMP-30/Gluconolactonase/LRE-like region
ATCC64974_106380	PF01008	Initiation factor 2 subunit family
ATCC64974_106780	PF05730	CFEM domain
ATCC64974_106890	PF01546	Peptidase family M20/M25/M40
ATCC64974_108530	PF00150	Cellulase (glycosyl hydrolase family 5)
ATCC64974_109010	PF01915	Glycosyl hydrolase family 3 C-terminal domain
ATCC64974_109710	PF07732	Multicopper oxidase
ATCC64974_11180	PF00728	Glycosyl hydrolase family 20, catalytic domain
ATCC64974_11220	PF01764	Lipase (class 3)
ATCC64974_11460	PF04185	Phosphoesterase family
ATCC64974_11650	PF10282	Lactonase, 7-bladed beta-propeller
ATCC64974_11830	PF01565	FAD binding domain
ATCC64974_11930	PF01161	Phosphatidylethanolamine-binding protein
ATCC64974_12200	PF07732	Multicopper oxidase
ATCC64974_12500	PF07732	Multicopper oxidase
ATCC64974_13310	PF01532	Glycosyl hydrolase family 47
ATCC64974_13390	PF12708	Pectate lyase superfamily protein
ATCC64974_13560	PF11937	Protein of unknown function (DUF3455)
ATCC64974_13640	PF01301	Glycosyl hydrolases family 35
ATCC64974_14620	PF00722	Glycosyl hydrolases family 16
ATCC64974_14700	PF01055	Glycosyl hydrolases family 31
ATCC64974_15090	PF01301	Glycosyl hydrolases family 35
ATCC64974_15350	PF01915	Glycosyl hydrolase family 3 C-terminal domain
ATCC64974_15920	PF00264	Common central domain of tyrosinase
ATCC64974_1620	PF16499	Alpha galactosidase A
ATCC64974_1640	#N/A	#N/A
ATCC64974_16440	PF01565	FAD binding domain
ATCC64974_18060	PF17389	Bacterial alpha-L-rhamnosidase 6 hairpin glycosidase domain
ATCC64974_18130	PF03663	Glycosyl hydrolase family 76
ATCC64974_18290	PF16335	Domain of unknown function (DUF4965)
ATCC64974_1880	PF12296	Hydrophobic surface binding protein A
ATCC64974_20630	PF17652	Glycosyl hydrolase family 81 C-terminal domain
ATCC64974_21570	PF00728	Glycosyl hydrolase family 20, catalytic domain
ATCC64974_21640	PF00199	Catalase
ATCC64974_21680	PF09286	Pro-kumamolisin, activation domain
ATCC64974_2180	PF09286	Pro-kumamolisin, activation domain
ATCC64974_21830	PF03636	Glycosyl hydrolase family 65, N-terminal domain
ATCC64974_21930	PF01565	FAD binding domain
ATCC64974_22790	PF00457	Glycosyl hydrolases family 11
ATCC64974_2380	PF01670	Glycosyl hydrolase family 12
ATCC64974_23830	#N/A	#N/A
ATCC64974_24790	#N/A	#N/A
ATCC64974_24940	PF00149	Calcineurin-like phosphoesterase
ATCC64974_25040	PF00135	Carboxylesterase family
ATCC64974_25210	PF01120	Alpha-L-fucosidase
ATCC64974_2610	#N/A	#N/A
ATCC64974_26110	PF01764	Lipase (class 3)
ATCC64974_26560	PF01476	LysM domain
ATCC64974_26800	PF00128	Alpha amylase, catalytic domain
ATCC64974_26810	PF10342	Ser-Thr-rich glycosyl-phosphatidyl-inositol-anchored membrane family
ATCC64974_26980	#N/A	#N/A
ATCC64974_2700	PF01565	FAD binding domain
ATCC64974_28980	PF03443	Glycosyl hydrolase family 61
ATCC64974_29120	PF03659	Glycosyl hydrolase family 71
ATCC64974_30020	PF04616	Glycosyl hydrolases family 43
ATCC64974_30820	#N/A	#N/A
ATCC64974_30860	PF09206	Alpha-L-arabinofuranosidase B, catalytic
ATCC64974_33160	#N/A	#N/A
ATCC64974_33570	PF07519	Tannase and feruloyl esterase
ATCC64974_34600	PF13883	Pyridoxamine 5'-phosphate oxidase
ATCC64974_34960	PF00251	Glycosyl hydrolases family 32 N-terminal domain
ATCC64974_36040	#N/A	#N/A
ATCC64974_36520	PF05577	Serine carboxypeptidase S28
ATCC64974_37520	PF00326	Prolyl oligopeptidase family
ATCC64974_3930	PF00026	Eukaryotic aspartyl protease
ATCC64974_40530	PF00328	Histidine phosphatase superfamily (branch 2)
ATCC64974_41140	#N/A	#N/A
ATCC64974_41730	PF07676	WD40-like Beta Propeller Repeat
ATCC64974_42370	#N/A	#N/A
ATCC64974_42430	PF01425	Amidase
ATCC64974_42830	PF01565	FAD binding domain
ATCC64974_43380	PF03583	Secretory lipase
ATCC64974_4380	PF07470	Glycosyl Hydrolase Family 88
ATCC64974_44090	PF11402	Antifungal protein
ATCC64974_45060	PF00135	Carboxylesterase family
ATCC64974_45980	PF00082	Subtilase family
ATCC64974_46420	PF03022	Major royal jelly protein
ATCC64974_4680	PF07488	Glycosyl hydrolase family 67 middle domain
ATCC64974_48560	PF00722	Glycosyl hydrolases family 16
ATCC64974_48710	PF03663	Glycosyl hydrolase family 76
ATCC64974_49190	#N/A	#N/A
ATCC64974_49300	PF03659	Glycosyl hydrolase family 71
ATCC64974_49750	PF01061	ABC-2 type transporter
ATCC64974_51360	PF00135	Carboxylesterase family
ATCC64974_51760	PF17168	Domain of unknown function (DUF5127)
ATCC64974_51770	PF01546	Peptidase family M20/M25/M40
ATCC64974_51840	#N/A	#N/A
ATCC64974_52290	PF01735	Lysophospholipase catalytic domain
ATCC64974_52740	PF01095	Pectinesterase
ATCC64974_53270	PF16862	Glycosyl hydrolase family 79 C-terminal beta domain
ATCC64974_53450	#N/A	#N/A
ATCC64974_53750	PF05630	Necrosis inducing protein (NPP1)
ATCC64974_53780	PF16499	Alpha galactosidase A
ATCC64974_54210	PF04616	Glycosyl hydrolases family 43
ATCC64974_54800	PF00135	Carboxylesterase family
ATCC64974_55160	PF01263	Aldose 1-epimerase
ATCC64974_55200	PF03198	Glucanosyltransferase
ATCC64974_56920	PF00026	Eukaryotic aspartyl protease
ATCC64974_57060	PF00704	Glycosyl hydrolases family 18
ATCC64974_57300	PF08760	Domain of unknown function (DUF1793)
ATCC64974_58680	PF00450	Serine carboxypeptidase
ATCC64974_59170	PF01425	Amidase
ATCC64974_59300	#N/A	#N/A
ATCC64974_59390	PF01565	FAD binding domain
ATCC64974_59640	PF00722	Glycosyl hydrolases family 16
ATCC64974_60000	PF00857	Isochorismatase family
ATCC64974_60220	PF07249	Cerato-platanin
ATCC64974_6040	PF01764	Lipase (class 3)
ATCC64974_61040	PF03663	Glycosyl hydrolase family 76
ATCC64974_61590	PF02221	ML domain
ATCC64974_6300	#N/A	#N/A
ATCC64974_63000	#N/A	#N/A
ATCC64974_63250	#N/A	#N/A
ATCC64974_63430	PF03198	Glucanosyltransferase
ATCC64974_6350	PF01494	FAD binding domain
ATCC64974_63750	PF13472	GDSL-like Lipase/Acylhydrolase family
ATCC64974_63760	PF06516	Purine nucleoside permease (NUP)
ATCC64974_64000	PF00657	GDSL-like Lipase/Acylhydrolase
ATCC64974_64370	PF00933	Glycosyl hydrolase family 3 N terminal domain
ATCC64974_6440	PF03198	Glucanosyltransferase
ATCC64974_650	PF04389	Peptidase family M28
ATCC64974_66590	PF10342	Ser-Thr-rich glycosyl-phosphatidyl-inositol-anchored membrane family
ATCC64974_6670	PF03403	Platelet-activating factor acetylhydrolase, isoform II
ATCC64974_67640	PF10342	Ser-Thr-rich glycosyl-phosphatidyl-inositol-anchored membrane family
ATCC64974_67930	PF00150	Cellulase (glycosyl hydrolase family 5)
ATCC64974_69200	#N/A	#N/A
ATCC64974_70180	PF04185	Phosphoesterase family
ATCC64974_70810	PF00722	Glycosyl hydrolases family 16
ATCC64974_71120	PF13449	Esterase-like activity of phytase
ATCC64974_71890	PF14498	Glycosyl hydrolase family 65, N-terminal domain
ATCC64974_71950	#N/A	#N/A
ATCC64974_72990	PF01764	Lipase (class 3)
ATCC64974_74070	PF03330	Lytic transglycolase
ATCC64974_74790	PF00491	Arginase family
ATCC64974_74910	PF00450	Serine carboxypeptidase
ATCC64974_74980	PF00332	Glycosyl hydrolases family 17
ATCC64974_75170	PF01670	Glycosyl hydrolase family 12
ATCC64974_75490	PF00328	Histidine phosphatase superfamily (branch 2)
ATCC64974_75630	PF03198	Glucanosyltransferase
ATCC64974_75680	PF01565	FAD binding domain
ATCC64974_75850	PF11578	Protein of unknown function (DUF3237)
ATCC64974_75940	PF00884	Sulfatase
ATCC64974_75950	PF00723	Glycosyl hydrolases family 15
ATCC64974_75960	PF00135	Carboxylesterase family
ATCC64974_77140	#N/A	#N/A
ATCC64974_77280	PF12454	GPI-anchored cell wall organization protein
ATCC64974_78060	PF00160	Cyclophilin type peptidyl-prolyl cis-trans isomerase/CLD
ATCC64974_79080	PF00232	Glycosyl hydrolase family 1
ATCC64974_79310	PF00328	Histidine phosphatase superfamily (branch 2)
ATCC64974_7960	PF00704	Glycosyl hydrolases family 18
ATCC64974_81710	PF01055	Glycosyl hydrolases family 31
ATCC64974_81720	PF00128	Alpha amylase, catalytic domain
ATCC64974_81930	#N/A	#N/A
ATCC64974_82840	PF01565	FAD binding domain
ATCC64974_83150	PF00331	Glycosyl hydrolase family 10
ATCC64974_83200	PF09286	Pro-kumamolisin, activation domain
ATCC64974_83620	PF04389	Peptidase family M28
ATCC64974_83700	#N/A	#N/A
ATCC64974_8390	PF07992	Pyridine nucleotide-disulphide oxidoreductase
ATCC64974_850	PF00135	Carboxylesterase family
ATCC64974_85080	PF07732	Multicopper oxidase
ATCC64974_85680	PF06824	Metal-independent alpha-mannosidase (GH125)
ATCC64974_86170	PF13472	GDSL-like Lipase/Acylhydrolase family
ATCC64974_86990	#N/A	#N/A
ATCC64974_87050	PF00135	Carboxylesterase family
ATCC64974_87130	PF01915	Glycosyl hydrolase family 3 C-terminal domain
ATCC64974_87980	PF07519	Tannase and feruloyl esterase
ATCC64974_88180	PF00722	Glycosyl hydrolases family 16
ATCC64974_89850	PF01565	FAD binding domain
ATCC64974_89860	PF14269	Arylsulfotransferase (ASST)
ATCC64974_90280	PF00012	Hsp70 protein
ATCC64974_90920	PF16414	Niemann-Pick C1 N terminus
ATCC64974_91770	PF01915	Glycosyl hydrolase family 3 C-terminal domain
ATCC64974_92080	PF17753	Ig-fold domain
ATCC64974_92930	#N/A	#N/A
ATCC64974_93160	PF00135	Carboxylesterase family
ATCC64974_94020	PF03198	Glucanosyltransferase
ATCC64974_96710	#N/A	#N/A
ATCC64974_96720	PF16499	Alpha galactosidase A
ATCC64974_96730	PF09286	Pro-kumamolisin, activation domain
ATCC64974_96870	PF03663	Glycosyl hydrolase family 76
ATCC64974_96930	PF00135	Carboxylesterase family
ATCC64974_97120	PF01328	Peroxidase, family 2
ATCC64974_97830	#N/A	#N/A
ATCC64974_98980	PF04909	Amidohydrolase
ATCC64974_99460	PF00704	Glycosyl hydrolases family 18
ATCC64974_99660	PF00450	Serine carboxypeptidase
ATCC64974_99940	PF07971	Glycosyl hydrolase family 92
Proteins without a predicted signal peptide
ATCC64974_100550	PF00069	Protein kinase domain
ATCC64974_100780	PF00171	Aldehyde dehydrogenase family
ATCC64974_101020	PF00125	Core histone H2A/H2B/H3/H4
ATCC64974_58300	PF15511	Centromere kinetochore component CENP-T histone fold
ATCC64974_101290	PF00456	Transketolase, thiamine diphosphate binding domain
ATCC64974_101300	PF01564	Spermine/spermidine synthase domain
ATCC64974_102770	PF04199	Putative cyclase
ATCC64974_103690	PF07724	AAA domain (Cdc48 subfamily)
ATCC64974_104260	PF02773	S-adenosylmethionine synthetase, C-terminal domain
ATCC64974_104770	PF05221	S-adenosyl-L-homocysteine hydrolase
ATCC64974_105620	PF00266	Aminotransferase class-V
ATCC64974_106120	PF03690	Uncharacterised protein family (UPF0160)
ATCC64974_106430	PF00885	6,7-dimethyl-8-ribityllumazine synthase
ATCC64974_106560	PF01557	Fumarylacetoacetate (FAA) hydrolase family
ATCC64974_106840	PF00244	14-3-3 protein
ATCC64974_106990	PF00071	Ras family
ATCC64974_10730	PF00326	Prolyl oligopeptidase family
ATCC64974_107530	PF04734	Neutral/alkaline non-lysosomal ceramidase, N-terminal
ATCC64974_107550	PF00732	GMC oxidoreductase
ATCC64974_107720	PF00677	Lumazine binding domain
ATCC64974_107900	PF00009	Elongation factor Tu GTP binding domain
ATCC64974_108310	PF01248	Ribosomal protein L7Ae/L30e/S12e/Gadd45 family
ATCC64974_108400	PF00153	Mitochondrial carrier protein
ATCC64974_108440	#N/A	#N/A
ATCC64974_108650	PF04253	Transferrin receptor-like dimerisation domain
ATCC64974_108820	PF04389	Peptidase family M28
ATCC64974_109490	PF01379	Porphobilinogen deaminase, dipyromethane cofactor binding domain
ATCC64974_109650	PF12146	Serine aminopeptidase, S33
ATCC64974_110200	PF00400	WD domain, G-beta repeat
ATCC64974_110560	PF00755	Choline/Carnitine o-acyltransferase
ATCC64974_111420	PF07676	WD40-like Beta Propeller Repeat
ATCC64974_11920	PF12697	Alpha/beta hydrolase family
ATCC64974_12090	PF00180	Isocitrate/isopropylmalate dehydrogenase
ATCC64974_12600	PF00561	alpha/beta hydrolase fold
ATCC64974_12900	PF00177	Ribosomal protein S7p/S5e
ATCC64974_13000	PF00557	Metallopeptidase family M24
ATCC64974_13590	PF00675	Insulinase (Peptidase family M16)
ATCC64974_14040	PF01244	Membrane dipeptidase (Peptidase family M19)
ATCC64974_14440	PF04909	Amidohydrolase
ATCC64974_14960	PF01979	Amidohydrolase family
ATCC64974_15620	PF00043	Glutathione S-transferase, C-terminal domain
ATCC64974_15880	PF00463	Isocitrate lyase family
ATCC64974_16300	PF00083	Sugar (and other) transporter
ATCC64974_17050	PF15406	Pleckstrin homology domain
ATCC64974_17770	PF00248	Aldo/keto reductase family
ATCC64974_18170	PF13468	Glyoxalase-like domain
ATCC64974_18680	PF01557	Fumarylacetoacetate (FAA) hydrolase family
ATCC64974_19030	PF12505	Protein of unknown function (DUF3712)
ATCC64974_19060	PF03358	NADPH-dependent FMN reductase
ATCC64974_19440	PF03946	Ribosomal protein L11, N-terminal domain
ATCC64974_19680	PF00631	GGL domain
ATCC64974_19920	PF00149	Calcineurin-like phosphoesterase
ATCC64974_20080	PF00248	Aldo/keto reductase family
ATCC64974_20310	PF08240	Alcohol dehydrogenase GroES-like domain
ATCC64974_20820	PF00240	Ubiquitin family
ATCC64974_2090	PF12766	Pyridoxamine 5'-phosphate oxidase
ATCC64974_21050	PF00085	Thioredoxin
ATCC64974_2130	PF11951	Fungal specific transcription factor domain
ATCC64974_21630	PF00141	Peroxidase
ATCC64974_21820	PF00199	Catalase
ATCC64974_2190	#N/A	#N/A
ATCC64974_21960	PF01042	Endoribonuclease L-PSP
ATCC64974_22750	PF00083	Sugar (and other) transporter
ATCC64974_23160	PF00026	Eukaryotic aspartyl protease
ATCC64974_24180	PF00324	Amino acid permease
ATCC64974_24800	#N/A	#N/A
ATCC64974_26150	PF04185	Phosphoesterase family
ATCC64974_2710	PF01284	Membrane-associating domain
ATCC64974_27170	PF00085	Thioredoxin
ATCC64974_28140	PF13409	Glutathione S-transferase, N-terminal domain
ATCC64974_28200	PF03227	Gamma interferon inducible lysosomal thiol reductase (GILT)
ATCC64974_28300	PF11951	Fungal specific transcription factor domain
ATCC64974_28450	#N/A	#N/A
ATCC64974_2980	PF02729	Aspartate/ornithine carbamoyltransferase, carbamoyl-P binding domain
ATCC64974_3090	PF03663	Glycosyl hydrolase family 76
ATCC64974_31110	PF01565	FAD binding domain
ATCC64974_31130	PF00285	Citrate synthase, C-terminal domain
ATCC64974_31190	PF01274	Malate synthase
ATCC64974_31270	PF03972	MmgE/PrpD family
ATCC64974_32070	PF11951	Fungal specific transcription factor domain
ATCC64974_32290	PF00022	Actin
ATCC64974_32430	PF02826	D-isomer specific 2-hydroxyacid dehydrogenase, NAD binding domain
ATCC64974_33020	PF00557	Metallopeptidase family M24
ATCC64974_33040	PF01433	Peptidase family M1 domain
ATCC64974_33890	PF04909	Amidohydrolase
ATCC64974_34190	PF07958	Protein of unknown function (DUF1688)
ATCC64974_34510	PF01738	Dienelactone hydrolase family
ATCC64974_34790	PF03727	Hexokinase
ATCC64974_34820	PF08534	Redoxin
ATCC64974_34830	PF08386	TAP-like protein
ATCC64974_34840	PF07080	Protein of unknown function (DUF1348)
ATCC64974_34880	#N/A	#N/A
ATCC64974_35540	PF00083	Sugar (and other) transporter
ATCC64974_3590	PF00241	Cofilin/tropomyosin-type actin-binding protein
ATCC64974_3610	PF00006	ATP synthase alpha/beta family, nucleotide-binding domain
ATCC64974_3650	PF07971	Glycosyl hydrolase family 92
ATCC64974_36720	PF17389	Bacterial alpha-L-rhamnosidase 6 hairpin glycosidase domain
ATCC64974_37180	PF01042	Endoribonuclease L-PSP
ATCC64974_38000	PF01223	DNA/RNA non-specific endonuclease
ATCC64974_39210	PF01042	Endoribonuclease L-PSP
ATCC64974_39460	PF07992	Pyridine nucleotide-disulphide oxidoreductase
ATCC64974_39990	PF00804	Syntaxin
ATCC64974_42450	PF01328	Peroxidase, family 2
ATCC64974_4390	PF06500	Alpha/beta hydrolase of unknown function (DUF1100)
ATCC64974_43900	PF13417	Glutathione S-transferase, N-terminal domain
ATCC64974_44190	PF08530	X-Pro dipeptidyl-peptidase C-terminal non-catalytic domain
ATCC64974_44590	PF01432	Peptidase family M3
ATCC64974_44920	PF01565	FAD binding domain
ATCC64974_45030	PF00083	Sugar (and other) transporter
ATCC64974_45220	PF12768	Cortical protein marker for cell polarity
ATCC64974_45400	PF00756	Putative esterase
ATCC64974_45950	PF00080	Copper/zinc superoxide dismutase (SODC)
ATCC64974_45960	PF00923	Transaldolase/Fructose-6-phosphate aldolase
ATCC64974_46440	#N/A	#N/A
ATCC64974_46490	#N/A	#N/A
ATCC64974_46980	#N/A	#N/A
ATCC64974_47190	#N/A	#N/A
ATCC64974_47320	PF03069	Acetamidase/Formamidase family
ATCC64974_47360	PF01266	FAD dependent oxidoreductase
ATCC64974_47370	PF00160	Cyclophilin type peptidyl-prolyl cis-trans isomerase/CLD
ATCC64974_47530	PF13418	Galactose oxidase, central domain
ATCC64974_48030	PF02878	Phosphoglucomutase/phosphomannomutase, alpha/beta/alpha domain I
ATCC64974_48070	PF07992	Pyridine nucleotide-disulphide oxidoreductase
ATCC64974_48550	PF00245	Alkaline phosphatase
ATCC64974_48900	PF07690	Major Facilitator Superfamily
ATCC64974_49090	PF00160	Cyclophilin type peptidyl-prolyl cis-trans isomerase/CLD
ATCC64974_49410	PF01184	GPR1/FUN34/yaaH family
ATCC64974_49600	PF00224	Pyruvate kinase, barrel domain
ATCC64974_50190	PF01738	Dienelactone hydrolase family
ATCC64974_50500	PF00012	Hsp70 protein
ATCC64974_51900	PF00704	Glycosyl hydrolases family 18
ATCC64974_52350	PF12708	Pectate lyase superfamily protein
ATCC64974_52730	PF00122	E1-E2 ATPase
ATCC64974_53140	PF00719	Inorganic pyrophosphatase
ATCC64974_53180	PF13344	Haloacid dehalogenase-like hydrolase
ATCC64974_53220	PF02127	Aminopeptidase I zinc metalloprotease (M18)
ATCC64974_53350	PF01074	Glycosyl hydrolases family 38 N-terminal domain
ATCC64974_53390	PF00270	DEAD/DEAH box helicase
ATCC64974_53410	PF01557	Fumarylacetoacetate (FAA) hydrolase family
ATCC64974_53580	PF12825	Domain of unknown function in PX-proteins (DUF3818)
ATCC64974_53600	PF00930	Dipeptidyl peptidase IV (DPP IV) N-terminal region
ATCC64974_53620	#N/A	#N/A
ATCC64974_54140	PF04321	RmlD substrate binding domain
ATCC64974_54230	PF01328	Peroxidase, family 2
ATCC64974_54350	#N/A	#N/A
ATCC64974_54830	PF08718	Glycolipid transfer protein (GLTP)
ATCC64974_54970	PF01145	SPFH domain / Band 7 family
ATCC64974_55090	PF00318	Ribosomal protein S2
ATCC64974_55720	PF03561	Allantoicase repeat
ATCC64974_56520	PF02878	Phosphoglucomutase/phosphomannomutase, alpha/beta/alpha domain I
ATCC64974_56560	PF00083	Sugar (and other) transporter
ATCC64974_57090	PF00445	Ribonuclease T2 family
ATCC64974_57720	PF00411	Ribosomal protein S11
ATCC64974_57790	PF00572	Ribosomal protein L13
ATCC64974_57800	PF01014	Uricase
ATCC64974_57930	PF08125	Mannitol dehydrogenase C-terminal domain
ATCC64974_59500	PF00083	Sugar (and other) transporter
ATCC64974_60490	PF00034	Cytochrome c
ATCC64974_61280	PF00121	Triosephosphate isomerase
ATCC64974_61880	PF13380	CoA binding domain
ATCC64974_61910	PF13023	HD domain
ATCC64974_62890	PF00704	Glycosyl hydrolases family 18
ATCC64974_62900	PF12708	Pectate lyase superfamily protein
ATCC64974_63540	PF08240	Alcohol dehydrogenase GroES-like domain
ATCC64974_63770	PF14534	Domain of unknown function (DUF4440)
ATCC64974_6450	PF07364	Metallopeptidase family M81
ATCC64974_64920	PF00202	Aminotransferase class-III
ATCC64974_6500	PF07930	D-aminopeptidase, domain B
ATCC64974_65330	PF00176	SNF2 family N-terminal domain
ATCC64974_65340	PF08240	Alcohol dehydrogenase GroES-like domain
ATCC64974_66140	PF00012	Hsp70 protein
ATCC64974_66330	PF07690	Major Facilitator Superfamily
ATCC64974_66970	PF00326	Prolyl oligopeptidase family
ATCC64974_670	PF08611	Fungal protein of unknown function (DUF1774)
ATCC64974_67560	PF00006	ATP synthase alpha/beta family, nucleotide-binding domain
ATCC64974_67750	PF00890	FAD binding domain
ATCC64974_67790	PF02550	Acetyl-CoA hydrolase/transferase N-terminal domain
ATCC64974_67890	PF02854	MIF4G domain
ATCC64974_68760	PF00155	Aminotransferase class I and II
ATCC64974_68870	PF00342	Phosphoglucose isomerase
ATCC64974_69070	PF00012	Hsp70 protein
ATCC64974_69770	PF10509	Galactokinase galactose-binding signature
ATCC64974_70850	PF14498	Glycosyl hydrolase family 65, N-terminal domain
ATCC64974_7100	PF01179	Copper amine oxidase, enzyme domain
ATCC64974_71010	PF00144	Beta-lactamase
ATCC64974_71040	PF14821	Threonine synthase N terminus
ATCC64974_71170	PF11917	Protein of unknown function (DUF3435)
ATCC64974_71830	PF05368	NmrA-like family
ATCC64974_72090	PF08547	Complex I intermediate-associated protein 30 (CIA30)
ATCC64974_72940	PF02800	Glyceraldehyde 3-phosphate dehydrogenase, C-terminal domain
ATCC64974_74290	PF13419	Haloacid dehalogenase-like hydrolase
ATCC64974_74310	PF00248	Aldo/keto reductase family
ATCC64974_74350	PF08324	PUL domain
ATCC64974_74920	PF01565	FAD binding domain
ATCC64974_75180	PF13409	Glutathione S-transferase, N-terminal domain
ATCC64974_76060	PF00854	POT family
ATCC64974_7620	PF11838	ERAP1-like C-terminal domain
ATCC64974_76670	PF03571	Peptidase family M49
ATCC64974_77260	PF02271	Ubiquinol-cytochrome C reductase complex 14kD subunit
ATCC64974_7730	PF00285	Citrate synthase, C-terminal domain
ATCC64974_77310	PF03795	YCII-related domain
ATCC64974_77390	PF01459	Eukaryotic porin
ATCC64974_7750	PF00675	Insulinase (Peptidase family M16)
ATCC64974_77790	PF01717	Cobalamin-independent synthase, Catalytic domain
ATCC64974_780	PF01042	Endoribonuclease L-PSP
ATCC64974_78130	PF00135	Carboxylesterase family
ATCC64974_78780	PF00326	Prolyl oligopeptidase family
ATCC64974_79490	PF01263	Aldose 1-epimerase
ATCC64974_79660	PF11838	ERAP1-like C-terminal domain
ATCC64974_79790	PF00202	Aminotransferase class-III
ATCC64974_8110	PF02127	Aminopeptidase I zinc metalloprotease (M18)
ATCC64974_81430	PF00155	Aminotransferase class I and II
ATCC64974_83010	PF01179	Copper amine oxidase, enzyme domain
ATCC64974_83160	PF03664	Glycosyl hydrolase family 62
ATCC64974_8440	PF00334	Nucleoside diphosphate kinase
ATCC64974_85070	PF00232	Glycosyl hydrolase family 1
ATCC64974_85810	PF03372	Endonuclease/Exonuclease/phosphatase family
ATCC64974_86020	PF03556	Cullin binding
ATCC64974_8620	PF14027	Questin oxidase-like
ATCC64974_87390	PF06026	Ribose 5-phosphate isomerase A (phosphoriboisomerase A)
ATCC64974_87920	PF00248	Aldo/keto reductase family
ATCC64974_88550	PF00393	6-phosphogluconate dehydrogenase, C-terminal domain
ATCC64974_89200	PF00903	Glyoxalase/Bleomycin resistance protein/Dioxygenase superfamily
ATCC64974_89400	PF04616	Glycosyl hydrolases family 43
ATCC64974_90700	PF00561	alpha/beta hydrolase fold
ATCC64974_92750	PF02567	Phenazine biosynthesis-like protein
ATCC64974_92860	PF00150	Cellulase (glycosyl hydrolase family 5)
ATCC64974_93080	PF16335	Domain of unknown function (DUF4965)
ATCC64974_94440	PF01667	Ribosomal protein S27
ATCC64974_95800	PF16211	C-terminus of histone H2A
ATCC64974_96260	#N/A	#N/A
ATCC64974_96670	PF08244	Glycosyl hydrolases family 32 C terminal
ATCC64974_96780	PF00083	Sugar (and other) transporter
ATCC64974_97110	PF00144	Beta-lactamase
ATCC64974_97390	PF00890	FAD binding domain
ATCC64974_98120	PF01230	HIT domain
ATCC64974_98340	PF00330	Aconitase family (aconitate hydratase)
ATCC64974_98660	PF00795	Carbon-nitrogen hydrolase
#N/A menas the PFAM is not annotated

## Sheet: Suppl. Table 3
Supplemental Table 3. Proteins that are shared in the secretomes of MA234.1 and LZ05 (ΔagsE)
Shared protein	PFAM	Term
Proteins with a predicted signal peptide
ATCC64974_100730	PF03198	Glucanosyltransferase
ATCC64974_102280	PF03443	Glycosyl hydrolase family 61
ATCC64974_102810	PF05577	Serine carboxypeptidase S28
ATCC64974_10330	PF01055	Glycosyl hydrolases family 31
ATCC64974_103300	PF00080	Copper/zinc superoxide dismutase (SODC)
ATCC64974_103600	PF00332	Glycosyl hydrolases family 17
ATCC64974_103980	PF07971	Glycosyl hydrolase family 92
ATCC64974_104300	PF00300	Histidine phosphatase superfamily (branch 1)
ATCC64974_104830	PF04616	Glycosyl hydrolases family 43
ATCC64974_10500	PF00128	Alpha amylase, catalytic domain
ATCC64974_105530	PF00150	Cellulase (glycosyl hydrolase family 5)
ATCC64974_106110	PF08450	SMP-30/Gluconolactonase/LRE-like region
ATCC64974_108530	PF00150	Cellulase (glycosyl hydrolase family 5)
ATCC64974_109010	PF01915	Glycosyl hydrolase family 3 C-terminal domain
ATCC64974_109710	PF07732	Multicopper oxidase
ATCC64974_11180	PF00728	Glycosyl hydrolase family 20, catalytic domain
ATCC64974_11220	PF01764	Lipase (class 3)
ATCC64974_11460	PF04185	Phosphoesterase family
ATCC64974_11650	PF10282	Lactonase, 7-bladed beta-propeller
ATCC64974_11830	PF01565	FAD binding domain
ATCC64974_11930	PF01161	Phosphatidylethanolamine-binding protein
ATCC64974_12200	PF07732	Multicopper oxidase
ATCC64974_12500	PF07732	Multicopper oxidase
ATCC64974_13310	PF01532	Glycosyl hydrolase family 47
ATCC64974_13390	PF12708	Pectate lyase superfamily protein
ATCC64974_13560	PF11937	Protein of unknown function (DUF3455)
ATCC64974_13640	PF01301	Glycosyl hydrolases family 35
ATCC64974_14620	PF00722	Glycosyl hydrolases family 16
ATCC64974_14700	PF01055	Glycosyl hydrolases family 31
ATCC64974_15090	PF01301	Glycosyl hydrolases family 35
ATCC64974_15350	PF01915	Glycosyl hydrolase family 3 C-terminal domain
ATCC64974_15920	PF00264	Common central domain of tyrosinase
ATCC64974_1620	PF16499	Alpha galactosidase A
ATCC64974_1640	#N/A	#N/A
ATCC64974_18060	PF17389	Bacterial alpha-L-rhamnosidase 6 hairpin glycosidase domain
ATCC64974_18290	PF16335	Domain of unknown function (DUF4965)
ATCC64974_1880	PF12296	Hydrophobic surface binding protein A
ATCC64974_20630	PF17652	Glycosyl hydrolase family 81 C-terminal domain
ATCC64974_21640	PF00199	Catalase
ATCC64974_21680	PF09286	Pro-kumamolisin, activation domain
ATCC64974_2180	PF09286	Pro-kumamolisin, activation domain
ATCC64974_21830	PF03636	Glycosyl hydrolase family 65, N-terminal domain
ATCC64974_21930	PF01565	FAD binding domain
ATCC64974_22790	PF00457	Glycosyl hydrolases family 11
ATCC64974_2380	PF01670	Glycosyl hydrolase family 12
ATCC64974_23830	#N/A	#N/A
ATCC64974_24790	#N/A	#N/A
ATCC64974_24940	PF00149	Calcineurin-like phosphoesterase
ATCC64974_25040	PF00135	Carboxylesterase family
ATCC64974_25210	PF01120	Alpha-L-fucosidase
ATCC64974_2610	#N/A	#N/A
ATCC64974_26110	PF01764	Lipase (class 3)
ATCC64974_26560	PF01476	LysM domain
ATCC64974_26800	PF00128	Alpha amylase, catalytic domain
ATCC64974_26980	#N/A	#N/A
ATCC64974_2700	PF01565	FAD binding domain
ATCC64974_30020	PF04616	Glycosyl hydrolases family 43
ATCC64974_30860	PF09206	Alpha-L-arabinofuranosidase B, catalytic
ATCC64974_33160	#N/A	#N/A
ATCC64974_33570	PF07519	Tannase and feruloyl esterase
ATCC64974_34600	PF13883	Pyridoxamine 5'-phosphate oxidase
ATCC64974_34960	PF00251	Glycosyl hydrolases family 32 N-terminal domain
ATCC64974_36040	#N/A	#N/A
ATCC64974_36520	PF05577	Serine carboxypeptidase S28
ATCC64974_37520	PF00326	Prolyl oligopeptidase family
ATCC64974_3930	PF00026	Eukaryotic aspartyl protease
ATCC64974_40530	PF00328	Histidine phosphatase superfamily (branch 2)
ATCC64974_41730	PF07676	WD40-like Beta Propeller Repeat
ATCC64974_42370	#N/A	#N/A
ATCC64974_42430	PF01425	Amidase
ATCC64974_42830	PF01565	FAD binding domain
ATCC64974_43380	PF03583	Secretory lipase
ATCC64974_4380	PF07470	Glycosyl Hydrolase Family 88
ATCC64974_44090	PF11402	Antifungal protein
ATCC64974_45060	PF00135	Carboxylesterase family
ATCC64974_45980	PF00082	Subtilase family
ATCC64974_46420	PF03022	Major royal jelly protein
ATCC64974_4680	PF07488	Glycosyl hydrolase family 67 middle domain
ATCC64974_48560	PF00722	Glycosyl hydrolases family 16
ATCC64974_48710	PF03663	Glycosyl hydrolase family 76
ATCC64974_49190	#N/A	#N/A
ATCC64974_49300	PF03659	Glycosyl hydrolase family 71
ATCC64974_51360	PF00135	Carboxylesterase family
ATCC64974_51760	PF17168	Domain of unknown function (DUF5127)
ATCC64974_51770	PF01546	Peptidase family M20/M25/M40
ATCC64974_51840	#N/A	#N/A
ATCC64974_52290	PF01735	Lysophospholipase catalytic domain
ATCC64974_52740	PF01095	Pectinesterase
ATCC64974_53270	PF16862	Glycosyl hydrolase family 79 C-terminal beta domain
ATCC64974_53450	#N/A	#N/A
ATCC64974_53750	PF05630	Necrosis inducing protein (NPP1)
ATCC64974_53780	PF16499	Alpha galactosidase A
ATCC64974_54210	PF04616	Glycosyl hydrolases family 43
ATCC64974_55160	PF01263	Aldose 1-epimerase
ATCC64974_56920	PF00026	Eukaryotic aspartyl protease
ATCC64974_57060	PF00704	Glycosyl hydrolases family 18
ATCC64974_58680	PF00450	Serine carboxypeptidase
ATCC64974_59170	PF01425	Amidase
ATCC64974_59300	#N/A	#N/A
ATCC64974_59390	PF01565	FAD binding domain
ATCC64974_59640	PF00722	Glycosyl hydrolases family 16
ATCC64974_60000	PF00857	Isochorismatase family
ATCC64974_60220	PF07249	Cerato-platanin
ATCC64974_6040	PF01764	Lipase (class 3)
ATCC64974_61590	PF02221	ML domain
ATCC64974_6300	#N/A	#N/A
ATCC64974_63250	#N/A	#N/A
ATCC64974_63430	PF03198	Glucanosyltransferase
ATCC64974_63750	PF13472	GDSL-like Lipase/Acylhydrolase family
ATCC64974_63760	PF06516	Purine nucleoside permease (NUP)
ATCC64974_64000	PF00657	GDSL-like Lipase/Acylhydrolase
ATCC64974_64370	PF00933	Glycosyl hydrolase family 3 N terminal domain
ATCC64974_6440	PF03198	Glucanosyltransferase
ATCC64974_66590	PF10342	Ser-Thr-rich glycosyl-phosphatidyl-inositol-anchored membrane family
ATCC64974_67930	PF00150	Cellulase (glycosyl hydrolase family 5)
ATCC64974_70180	PF04185	Phosphoesterase family
ATCC64974_70810	PF00722	Glycosyl hydrolases family 16
ATCC64974_71120	PF13449	Esterase-like activity of phytase
ATCC64974_71890	PF14498	Glycosyl hydrolase family 65, N-terminal domain
ATCC64974_71950	#N/A	#N/A
ATCC64974_72990	PF01764	Lipase (class 3)
ATCC64974_74070	PF03330	Lytic transglycolase
ATCC64974_74910	PF00450	Serine carboxypeptidase
ATCC64974_74980	PF00332	Glycosyl hydrolases family 17
ATCC64974_75170	PF01670	Glycosyl hydrolase family 12
ATCC64974_75630	PF03198	Glucanosyltransferase
ATCC64974_75680	PF01565	FAD binding domain
ATCC64974_75940	PF00884	Sulfatase
ATCC64974_75950	PF00723	Glycosyl hydrolases family 15
ATCC64974_75960	PF00135	Carboxylesterase family
ATCC64974_77140	#N/A	#N/A
ATCC64974_77280	PF12454	GPI-anchored cell wall organization protein
ATCC64974_79310	PF00328	Histidine phosphatase superfamily (branch 2)
ATCC64974_7960	PF00704	Glycosyl hydrolases family 18
ATCC64974_81710	PF01055	Glycosyl hydrolases family 31
ATCC64974_81930	#N/A	#N/A
ATCC64974_82840	PF01565	FAD binding domain
ATCC64974_83150	PF00331	Glycosyl hydrolase family 10
ATCC64974_83200	PF09286	Pro-kumamolisin, activation domain
ATCC64974_83620	PF04389	Peptidase family M28
ATCC64974_8390	PF07992	Pyridine nucleotide-disulphide oxidoreductase
ATCC64974_850	PF00135	Carboxylesterase family
ATCC64974_85080	PF07732	Multicopper oxidase
ATCC64974_85680	PF06824	Metal-independent alpha-mannosidase (GH125)
ATCC64974_86170	PF13472	GDSL-like Lipase/Acylhydrolase family
ATCC64974_86990	#N/A	#N/A
ATCC64974_87050	PF00135	Carboxylesterase family
ATCC64974_87130	PF01915	Glycosyl hydrolase family 3 C-terminal domain
ATCC64974_87980	PF07519	Tannase and feruloyl esterase
ATCC64974_88180	PF00722	Glycosyl hydrolases family 16
ATCC64974_89850	PF01565	FAD binding domain
ATCC64974_89860	PF14269	Arylsulfotransferase (ASST)
ATCC64974_91770	PF01915	Glycosyl hydrolase family 3 C-terminal domain
ATCC64974_92080	PF17753	Ig-fold domain
ATCC64974_92930	#N/A	#N/A
ATCC64974_94020	PF03198	Glucanosyltransferase
ATCC64974_96710	#N/A	#N/A
ATCC64974_96720	PF16499	Alpha galactosidase A
ATCC64974_96730	PF09286	Pro-kumamolisin, activation domain
ATCC64974_96870	PF03663	Glycosyl hydrolase family 76
ATCC64974_97120	PF01328	Peroxidase, family 2
ATCC64974_98980	PF04909	Amidohydrolase
ATCC64974_99460	PF00704	Glycosyl hydrolases family 18
ATCC64974_99660	PF00450	Serine carboxypeptidase
ATCC64974_99940	PF07971	Glycosyl hydrolase family 92
Proteins without a predicted signal peptide
ATCC64974_100550	PF00069	Protein kinase domain
ATCC64974_101020	PF00125	Core histone H2A/H2B/H3/H4
ATCC64974_58300	PF15511	Centromere kinetochore component CENP-T histone fold
ATCC64974_104260	PF02773	S-adenosylmethionine synthetase, C-terminal domain
ATCC64974_105620	PF00266	Aminotransferase class-V
ATCC64974_10730	PF00326	Prolyl oligopeptidase family
ATCC64974_107530	PF04734	Neutral/alkaline non-lysosomal ceramidase, N-terminal
ATCC64974_107900	PF00009	Elongation factor Tu GTP binding domain
ATCC64974_108400	PF00153	Mitochondrial carrier protein
ATCC64974_109650	PF12146	Serine aminopeptidase, S33
ATCC64974_13000	PF00557	Metallopeptidase family M24
ATCC64974_17050	PF15406	Pleckstrin homology domain
ATCC64974_20080	PF00248	Aldo/keto reductase family
ATCC64974_20310	PF08240	Alcohol dehydrogenase GroES-like domain
ATCC64974_20820	PF00240	Ubiquitin family
ATCC64974_21050	PF00085	Thioredoxin
ATCC64974_21630	PF00141	Peroxidase
ATCC64974_21820	PF00199	Catalase
ATCC64974_21960	PF01042	Endoribonuclease L-PSP
ATCC64974_23160	PF00026	Eukaryotic aspartyl protease
ATCC64974_24800	#N/A	#N/A
ATCC64974_27170	PF00085	Thioredoxin
ATCC64974_28200	PF03227	Gamma interferon inducible lysosomal thiol reductase (GILT)
ATCC64974_28450	#N/A	#N/A
ATCC64974_3090	PF03663	Glycosyl hydrolase family 76
ATCC64974_32290	PF00022	Actin
ATCC64974_32430	PF02826	D-isomer specific 2-hydroxyacid dehydrogenase, NAD binding domain
ATCC64974_34510	PF01738	Dienelactone hydrolase family
ATCC64974_34840	PF07080	Protein of unknown function (DUF1348)
ATCC64974_34880	#N/A	#N/A
ATCC64974_3590	PF00241	Cofilin/tropomyosin-type actin-binding protein
ATCC64974_3610	PF00006	ATP synthase alpha/beta family, nucleotide-binding domain
ATCC64974_3650	PF07971	Glycosyl hydrolase family 92
ATCC64974_36720	PF17389	Bacterial alpha-L-rhamnosidase 6 hairpin glycosidase domain
ATCC64974_38000	PF01223	DNA/RNA non-specific endonuclease
ATCC64974_39210	PF01042	Endoribonuclease L-PSP
ATCC64974_44920	PF01565	FAD binding domain
ATCC64974_45950	PF00080	Copper/zinc superoxide dismutase (SODC)
ATCC64974_45960	PF00923	Transaldolase/Fructose-6-phosphate aldolase
ATCC64974_46440	#N/A	#N/A
ATCC64974_46490	#N/A	#N/A
ATCC64974_47190	#N/A	#N/A
ATCC64974_47320	PF03069	Acetamidase/Formamidase family
ATCC64974_48070	PF07992	Pyridine nucleotide-disulphide oxidoreductase
ATCC64974_51900	PF00704	Glycosyl hydrolases family 18
ATCC64974_52350	PF12708	Pectate lyase superfamily protein
ATCC64974_52730	PF00122	E1-E2 ATPase
ATCC64974_53580	PF12825	Domain of unknown function in PX-proteins (DUF3818)
ATCC64974_53600	PF00930	Dipeptidyl peptidase IV (DPP IV) N-terminal region
ATCC64974_53620	#N/A	#N/A
ATCC64974_55720	PF03561	Allantoicase repeat
ATCC64974_57090	PF00445	Ribonuclease T2 family
ATCC64974_61910	PF13023	HD domain
ATCC64974_62900	PF12708	Pectate lyase superfamily protein
ATCC64974_65330	PF00176	SNF2 family N-terminal domain
ATCC64974_66140	PF00012	Hsp70 protein
ATCC64974_67790	PF02550	Acetyl-CoA hydrolase/transferase N-terminal domain
ATCC64974_67890	PF02854	MIF4G domain
ATCC64974_70850	PF14498	Glycosyl hydrolase family 65, N-terminal domain
ATCC64974_71170	PF11917	Protein of unknown function (DUF3435)
ATCC64974_71830	PF05368	NmrA-like family
ATCC64974_72090	PF08547	Complex I intermediate-associated protein 30 (CIA30)
ATCC64974_74920	PF01565	FAD binding domain
ATCC64974_76670	PF03571	Peptidase family M49
ATCC64974_77390	PF01459	Eukaryotic porin
ATCC64974_780	PF01042	Endoribonuclease L-PSP
ATCC64974_79660	PF11838	ERAP1-like C-terminal domain
ATCC64974_8110	PF02127	Aminopeptidase I zinc metalloprotease (M18)
ATCC64974_81430	PF00155	Aminotransferase class I and II
ATCC64974_83160	PF03664	Glycosyl hydrolase family 62
ATCC64974_88550	PF00393	6-phosphogluconate dehydrogenase, C-terminal domain
ATCC64974_89400	PF04616	Glycosyl hydrolases family 43
ATCC64974_92750	PF02567	Phenazine biosynthesis-like protein
ATCC64974_92860	PF00150	Cellulase (glycosyl hydrolase family 5)
ATCC64974_93080	PF16335	Domain of unknown function (DUF4965)
ATCC64974_96670	PF08244	Glycosyl hydrolases family 32 C terminal
#N/A menas the PFAM is not annotated

## Sheet: Suppl. table 4
Supplemental Table 4. Proteins that are unique in the secretome of MA234.1
MA234.1 Unique proteins	PFAM	Term
Proteins with a predicted signal peptide
ATCC64974_102680	PF09286	Pro-kumamolisin, activation domain
ATCC64974_1040	#N/A	#N/A
ATCC64974_110770	PF00026	Eukaryotic aspartyl protease
ATCC64974_110940	PF01735	Lysophospholipase catalytic domain
ATCC64974_14090	PF00840	Glycosyl hydrolase family 7
ATCC64974_1420	PF04185	Phosphoesterase family
ATCC64974_1490	PF16862	Glycosyl hydrolase family 79 C-terminal beta domain
ATCC64974_15010	PF00445	Ribonuclease T2 family
ATCC64974_2310	PF05630	Necrosis inducing protein (NPP1)
ATCC64974_23190	PF06964	Alpha-L-arabinofuranosidase C-terminal domain
ATCC64974_24740	#N/A	#N/A
ATCC64974_25510	PF01593	Flavin containing amine oxidoreductase
ATCC64974_26780	#N/A	#N/A
ATCC64974_27940	PF00026	Eukaryotic aspartyl protease
ATCC64974_28680	PF00295	Glycosyl hydrolases family 28
ATCC64974_29310	PF03443	Glycosyl hydrolase family 61
ATCC64974_32880	PF00026	Eukaryotic aspartyl protease
ATCC64974_35510	PF00295	Glycosyl hydrolases family 28
ATCC64974_36000	PF00545	ribonuclease
ATCC64974_3630	PF00295	Glycosyl hydrolases family 28
ATCC64974_3740	PF00544	Pectate lyase
ATCC64974_40960	PF00128	Alpha amylase, catalytic domain
ATCC64974_41680	PF00026	Eukaryotic aspartyl protease
ATCC64974_43420	PF02585	GlcNAc-PI de-N-acetylase
ATCC64974_43770	PF00026	Eukaryotic aspartyl protease
ATCC64974_49550	PF00657	GDSL-like Lipase/Acylhydrolase
ATCC64974_49560	PF00150	Cellulase (glycosyl hydrolase family 5)
ATCC64974_49900	PF00840	Glycosyl hydrolase family 7
ATCC64974_58540	PF00295	Glycosyl hydrolases family 28
ATCC64974_59580	PF01565	FAD binding domain
ATCC64974_6090	PF02065	Melibiase
ATCC64974_63240	PF01565	FAD binding domain
ATCC64974_63420	PF16010	Cytochrome domain of cellobiose dehydrogenase
ATCC64974_6580	PF12296	Hydrophobic surface binding protein A
ATCC64974_6800	PF04616	Glycosyl hydrolases family 43
ATCC64974_72960	PF04681	Blastomyces yeast-phase-specific protein
ATCC64974_74560	#N/A	#N/A
ATCC64974_74970	PF07335	Fungal chitosanase of glycosyl hydrolase group 75
ATCC64974_75710	PF01095	Pectinesterase
ATCC64974_790	#N/A	#N/A
ATCC64974_82880	PF02055	Glycosyl hydrolase family 30 TIM-barrel domain
ATCC64974_83060	#N/A	#N/A
ATCC64974_83220	PF00150	Cellulase (glycosyl hydrolase family 5)
ATCC64974_84710	PF12222	Peptide N-acetyl-beta-D-glucosaminyl asparaginase amidase A
ATCC64974_85510	PF03443	Glycosyl hydrolase family 61
ATCC64974_86460	PF01095	Pectinesterase
ATCC64974_86470	PF00295	Glycosyl hydrolases family 28
ATCC64974_88600	PF00232	Glycosyl hydrolase family 1
ATCC64974_89550	PF00128	Alpha amylase, catalytic domain
ATCC64974_91660	PF01476	LysM domain
ATCC64974_9530	#N/A	#N/A
ATCC64974_96470	PF04616	Glycosyl hydrolases family 43
ATCC64974_96640	PF00328	Histidine phosphatase superfamily (branch 2)
ATCC64974_99170	PF12296	Hydrophobic surface binding protein A
Proteins without a predicted signal peptide
ATCC64974_12570	PF00153	Mitochondrial carrier protein
ATCC64974_1850	PF13472	GDSL-like Lipase/Acylhydrolase family
ATCC64974_37380	#N/A	#N/A
ATCC64974_3890	PF08733	PalH/RIM21
ATCC64974_60990	#N/A	#N/A
ATCC64974_69610	#N/A	#N/A
ATCC64974_77490	PF00026	Eukaryotic aspartyl protease
ATCC64974_79720	PF06201	PITH domain
ATCC64974_84610	PF00085	Thioredoxin
#N/A menas the PFAM is not annotated

## Sheet: Suppl. Table 5
Supplemental Table 5. Proteins that are unique in the secretome of LZ05 (ΔagsE)
DagsE unique proteins	SignalP	PFAM	Term
Proteins with a predicted signal peptide
ATCC64974_100220	Y	PF00135	Carboxylesterase family
ATCC64974_105440	Y	#N/A	#N/A
ATCC64974_106380	Y	PF01008	Initiation factor 2 subunit family
ATCC64974_106780	Y	PF05730	CFEM domain
ATCC64974_106890	Y	PF01546	Peptidase family M20/M25/M40
ATCC64974_16440	Y	PF01565	FAD binding domain
ATCC64974_18130	Y	PF03663	Glycosyl hydrolase family 76
ATCC64974_21570	Y	PF00728	Glycosyl hydrolase family 20, catalytic domain
ATCC64974_26810	Y	PF10342	Ser-Thr-rich glycosyl-phosphatidyl-inositol-anchored membrane family
ATCC64974_28980	Y	PF03443	Glycosyl hydrolase family 61
ATCC64974_29120	Y	PF03659	Glycosyl hydrolase family 71
ATCC64974_30820	Y	#N/A	#N/A
ATCC64974_41140	Y	#N/A	#N/A
ATCC64974_49750	Y	PF01061	ABC-2 type transporter
ATCC64974_54800	Y	PF00135	Carboxylesterase family
ATCC64974_55200	Y	PF03198	Glucanosyltransferase
ATCC64974_57300	Y	PF08760	Domain of unknown function (DUF1793)
ATCC64974_61040	Y	PF03663	Glycosyl hydrolase family 76
ATCC64974_63000	Y	#N/A	#N/A
ATCC64974_6350	Y	PF01494	FAD binding domain
ATCC64974_650	Y	PF04389	Peptidase family M28
ATCC64974_6670	Y	PF03403	Platelet-activating factor acetylhydrolase, isoform II
ATCC64974_67640	Y	PF10342	Ser-Thr-rich glycosyl-phosphatidyl-inositol-anchored membrane family
ATCC64974_69200	Y	#N/A	#N/A
ATCC64974_74790	Y	PF00491	Arginase family
ATCC64974_75490	Y	PF00328	Histidine phosphatase superfamily (branch 2)
ATCC64974_75850	Y	PF11578	Protein of unknown function (DUF3237)
ATCC64974_78060	Y	PF00160	Cyclophilin type peptidyl-prolyl cis-trans isomerase/CLD
ATCC64974_79080	Y	PF00232	Glycosyl hydrolase family 1
ATCC64974_81720	Y	PF00128	Alpha amylase, catalytic domain
ATCC64974_83700	Y	#N/A	#N/A
ATCC64974_90280	Y	PF00012	Hsp70 protein
ATCC64974_90920	Y	PF16414	Niemann-Pick C1 N terminus
ATCC64974_93160	Y	PF00135	Carboxylesterase family
ATCC64974_96930	Y	PF00135	Carboxylesterase family
ATCC64974_97830	Y	#N/A	#N/A
Proteins without a predicted signal peptide
ATCC64974_100780	N	PF00171	Aldehyde dehydrogenase family
ATCC64974_101290	N	PF00456	Transketolase, thiamine diphosphate binding domain
ATCC64974_101300	N	PF01564	Spermine/spermidine synthase domain
ATCC64974_102770	N	PF04199	Putative cyclase
ATCC64974_103690	N	PF07724	AAA domain (Cdc48 subfamily)
ATCC64974_104770	N	PF05221	S-adenosyl-L-homocysteine hydrolase
ATCC64974_106120	N	PF03690	Uncharacterised protein family (UPF0160)
ATCC64974_106430	N	PF00885	6,7-dimethyl-8-ribityllumazine synthase
ATCC64974_106560	N	PF01557	Fumarylacetoacetate (FAA) hydrolase family
ATCC64974_106840	N	PF00244	14-3-3 protein
ATCC64974_106990	N	PF00071	Ras family
ATCC64974_107550	N	PF00732	GMC oxidoreductase
ATCC64974_107720	N	PF00677	Lumazine binding domain
ATCC64974_108310	N	PF01248	Ribosomal protein L7Ae/L30e/S12e/Gadd45 family
ATCC64974_108440	N	#N/A	#N/A
ATCC64974_108650	N	PF04253	Transferrin receptor-like dimerisation domain
ATCC64974_108820	N	PF04389	Peptidase family M28
ATCC64974_109490	N	PF01379	Porphobilinogen deaminase, dipyromethane cofactor binding domain
ATCC64974_110200	N	PF00400	WD domain, G-beta repeat
ATCC64974_110560	N	PF00755	Choline/Carnitine o-acyltransferase
ATCC64974_111420	N	PF07676	WD40-like Beta Propeller Repeat
ATCC64974_11920	N	PF12697	Alpha/beta hydrolase family
ATCC64974_12090	N	PF00180	Isocitrate/isopropylmalate dehydrogenase
ATCC64974_12600	N	PF00561	alpha/beta hydrolase fold
ATCC64974_12900	N	PF00177	Ribosomal protein S7p/S5e
ATCC64974_13590	N	PF00675	Insulinase (Peptidase family M16)
ATCC64974_14040	N	PF01244	Membrane dipeptidase (Peptidase family M19)
ATCC64974_14440	N	PF04909	Amidohydrolase
ATCC64974_14960	N	PF01979	Amidohydrolase family
ATCC64974_15620	N	PF00043	Glutathione S-transferase, C-terminal domain
ATCC64974_15880	N	PF00463	Isocitrate lyase family
ATCC64974_16300	N	PF00083	Sugar (and other) transporter
ATCC64974_17770	N	PF00248	Aldo/keto reductase family
ATCC64974_18170	N	PF13468	Glyoxalase-like domain
ATCC64974_18680	N	PF01557	Fumarylacetoacetate (FAA) hydrolase family
ATCC64974_19030	N	PF12505	Protein of unknown function (DUF3712)
ATCC64974_19060	N	PF03358	NADPH-dependent FMN reductase
ATCC64974_19440	N	PF03946	Ribosomal protein L11, N-terminal domain
ATCC64974_19680	N	PF00631	GGL domain
ATCC64974_19920	N	PF00149	Calcineurin-like phosphoesterase
ATCC64974_2090	N	PF12766	Pyridoxamine 5'-phosphate oxidase
ATCC64974_2130	N	PF11951	Fungal specific transcription factor domain
ATCC64974_2190	N	#N/A	#N/A
ATCC64974_22750	N	PF00083	Sugar (and other) transporter
ATCC64974_24180	N	PF00324	Amino acid permease
ATCC64974_26150	N	PF04185	Phosphoesterase family
ATCC64974_2710	N	PF01284	Membrane-associating domain
ATCC64974_28140	N	PF13409	Glutathione S-transferase, N-terminal domain
ATCC64974_28300	N	PF11951	Fungal specific transcription factor domain
ATCC64974_2980	N	PF02729	Aspartate/ornithine carbamoyltransferase, carbamoyl-P binding domain
ATCC64974_31110	N	PF01565	FAD binding domain
ATCC64974_31130	N	PF00285	Citrate synthase, C-terminal domain
ATCC64974_31190	N	PF01274	Malate synthase
ATCC64974_31270	N	PF03972	MmgE/PrpD family
ATCC64974_32070	N	PF11951	Fungal specific transcription factor domain
ATCC64974_33020	N	PF00557	Metallopeptidase family M24
ATCC64974_33040	N	PF01433	Peptidase family M1 domain
ATCC64974_33890	N	PF04909	Amidohydrolase
ATCC64974_34190	N	PF07958	Protein of unknown function (DUF1688)
ATCC64974_34790	N	PF03727	Hexokinase
ATCC64974_34820	N	PF08534	Redoxin
ATCC64974_34830	N	PF08386	TAP-like protein
ATCC64974_35540	N	PF00083	Sugar (and other) transporter
ATCC64974_37180	N	PF01042	Endoribonuclease L-PSP
ATCC64974_39460	N	PF07992	Pyridine nucleotide-disulphide oxidoreductase
ATCC64974_39990	N	PF00804	Syntaxin
ATCC64974_42450	N	PF01328	Peroxidase, family 2
ATCC64974_4390	N	PF06500	Alpha/beta hydrolase of unknown function (DUF1100)
ATCC64974_43900	N	PF13417	Glutathione S-transferase, N-terminal domain
ATCC64974_44190	N	PF08530	X-Pro dipeptidyl-peptidase C-terminal non-catalytic domain
ATCC64974_44590	N	PF01432	Peptidase family M3
ATCC64974_45030	N	PF00083	Sugar (and other) transporter
ATCC64974_45220	N	PF12768	Cortical protein marker for cell polarity
ATCC64974_45400	N	PF00756	Putative esterase
ATCC64974_46980	N	#N/A	#N/A
ATCC64974_47360	N	PF01266	FAD dependent oxidoreductase
ATCC64974_47370	N	PF00160	Cyclophilin type peptidyl-prolyl cis-trans isomerase/CLD
ATCC64974_47530	N	PF13418	Galactose oxidase, central domain
ATCC64974_48030	N	PF02878	Phosphoglucomutase/phosphomannomutase, alpha/beta/alpha domain I
ATCC64974_48550	N	PF00245	Alkaline phosphatase
ATCC64974_48900	N	PF07690	Major Facilitator Superfamily
ATCC64974_49090	N	PF00160	Cyclophilin type peptidyl-prolyl cis-trans isomerase/CLD
ATCC64974_49410	N	PF01184	GPR1/FUN34/yaaH family
ATCC64974_49600	N	PF00224	Pyruvate kinase, barrel domain
ATCC64974_50190	N	PF01738	Dienelactone hydrolase family
ATCC64974_50500	N	PF00012	Hsp70 protein
ATCC64974_53140	N	PF00719	Inorganic pyrophosphatase
ATCC64974_53180	N	PF13344	Haloacid dehalogenase-like hydrolase
ATCC64974_53220	N	PF02127	Aminopeptidase I zinc metalloprotease (M18)
ATCC64974_53350	N	PF01074	Glycosyl hydrolases family 38 N-terminal domain
ATCC64974_53390	N	PF00270	DEAD/DEAH box helicase
ATCC64974_53410	N	PF01557	Fumarylacetoacetate (FAA) hydrolase family
ATCC64974_54140	N	PF04321	RmlD substrate binding domain
ATCC64974_54230	N	PF01328	Peroxidase, family 2
ATCC64974_54350	N	#N/A	#N/A
ATCC64974_54830	N	PF08718	Glycolipid transfer protein (GLTP)
ATCC64974_54970	N	PF01145	SPFH domain / Band 7 family
ATCC64974_55090	N	PF00318	Ribosomal protein S2
ATCC64974_56520	N	PF02878	Phosphoglucomutase/phosphomannomutase, alpha/beta/alpha domain I
ATCC64974_56560	N	PF00083	Sugar (and other) transporter
ATCC64974_57720	N	PF00411	Ribosomal protein S11
ATCC64974_57790	N	PF00572	Ribosomal protein L13
ATCC64974_57800	N	PF01014	Uricase
ATCC64974_57930	N	PF08125	Mannitol dehydrogenase C-terminal domain
ATCC64974_59500	N	PF00083	Sugar (and other) transporter
ATCC64974_60490	N	PF00034	Cytochrome c
ATCC64974_61280	N	PF00121	Triosephosphate isomerase
ATCC64974_61880	N	PF13380	CoA binding domain
ATCC64974_62890	N	PF00704	Glycosyl hydrolases family 18
ATCC64974_63540	N	PF08240	Alcohol dehydrogenase GroES-like domain
ATCC64974_63770	N	PF14534	Domain of unknown function (DUF4440)
ATCC64974_6450	N	PF07364	Metallopeptidase family M81
ATCC64974_64920	N	PF00202	Aminotransferase class-III
ATCC64974_6500	N	PF07930	D-aminopeptidase, domain B
ATCC64974_65340	N	PF08240	Alcohol dehydrogenase GroES-like domain
ATCC64974_66330	N	PF07690	Major Facilitator Superfamily
ATCC64974_66970	N	PF00326	Prolyl oligopeptidase family
ATCC64974_670	N	PF08611	Fungal protein of unknown function (DUF1774)
ATCC64974_67560	N	PF00006	ATP synthase alpha/beta family, nucleotide-binding domain
ATCC64974_67750	N	PF00890	FAD binding domain
ATCC64974_68760	N	PF00155	Aminotransferase class I and II
ATCC64974_68870	N	PF00342	Phosphoglucose isomerase
ATCC64974_69070	N	PF00012	Hsp70 protein
ATCC64974_69770	N	PF10509	Galactokinase galactose-binding signature
ATCC64974_7100	N	PF01179	Copper amine oxidase, enzyme domain
ATCC64974_71010	N	PF00144	Beta-lactamase
ATCC64974_71040	N	PF14821	Threonine synthase N terminus
ATCC64974_72940	N	PF02800	Glyceraldehyde 3-phosphate dehydrogenase, C-terminal domain
ATCC64974_74290	N	PF13419	Haloacid dehalogenase-like hydrolase
ATCC64974_74310	N	PF00248	Aldo/keto reductase family
ATCC64974_74350	N	PF08324	PUL domain
ATCC64974_75180	N	PF13409	Glutathione S-transferase, N-terminal domain
ATCC64974_76060	N	PF00854	POT family
ATCC64974_7620	N	PF11838	ERAP1-like C-terminal domain
ATCC64974_77260	N	PF02271	Ubiquinol-cytochrome C reductase complex 14kD subunit
ATCC64974_7730	N	PF00285	Citrate synthase, C-terminal domain
ATCC64974_77310	N	PF03795	YCII-related domain
ATCC64974_7750	N	PF00675	Insulinase (Peptidase family M16)
ATCC64974_77790	N	PF01717	Cobalamin-independent synthase, Catalytic domain
ATCC64974_78130	N	PF00135	Carboxylesterase family
ATCC64974_78780	N	PF00326	Prolyl oligopeptidase family
ATCC64974_79490	N	PF01263	Aldose 1-epimerase
ATCC64974_79790	N	PF00202	Aminotransferase class-III
ATCC64974_83010	N	PF01179	Copper amine oxidase, enzyme domain
ATCC64974_8440	N	PF00334	Nucleoside diphosphate kinase
ATCC64974_85070	N	PF00232	Glycosyl hydrolase family 1
ATCC64974_85810	N	PF03372	Endonuclease/Exonuclease/phosphatase family
ATCC64974_86020	N	PF03556	Cullin binding
ATCC64974_8620	N	PF14027	Questin oxidase-like
ATCC64974_87390	N	PF06026	Ribose 5-phosphate isomerase A (phosphoriboisomerase A)
ATCC64974_87920	N	PF00248	Aldo/keto reductase family
ATCC64974_89200	N	PF00903	Glyoxalase/Bleomycin resistance protein/Dioxygenase superfamily
ATCC64974_90700	N	PF00561	alpha/beta hydrolase fold
ATCC64974_94440	N	PF01667	Ribosomal protein S27
ATCC64974_95800	N	PF16211	C-terminus of histone H2A
ATCC64974_96260	N	#N/A	#N/A
ATCC64974_96780	N	PF00083	Sugar (and other) transporter
ATCC64974_97110	N	PF00144	Beta-lactamase
ATCC64974_97390	N	PF00890	FAD binding domain
ATCC64974_98120	N	PF01230	HIT domain
ATCC64974_98340	N	PF00330	Aconitase family (aconitate hydratase)
ATCC64974_98660	N	PF00795	Carbon-nitrogen hydrolase
#N/A menas the PFAM is not annotated

## Sheet: Suppl. Table 6
Supplemental Table 6. Up and down-regulated proteins (> 2-fold) within the protein set that is shared in the secretomes of MA234.1 and LZ05 (ΔagsE)
Shared_protein	log2FC	FDR	diff	SignalP	PFAM	Term
AspniN402|ATCC64974_100550	2.52379	0.00477521	up	N	PF00069	Protein kinase domain
AspniN402|ATCC64974_10330	2.92701	0.00181817	up	Y	PF01055	Glycosyl hydrolases family 31
AspniN402|ATCC64974_103300	2.28152	0.00845183	up	Y	PF00080	Copper/zinc superoxide dismutase (SODC)
AspniN402|ATCC64974_104300	1.57847	0.0351465	up	Y	PF00300	Histidine phosphatase superfamily (branch 1)
AspniN402|ATCC64974_104830	1.69928	0.00742357	up	Y	PF04616	Glycosyl hydrolases family 43
AspniN402|ATCC64974_105620	7.60214	0.00226983	up	N	PF00266	Aminotransferase class-V
AspniN402|ATCC64974_106110	3.81903	0.00258222	up	Y	PF08450	SMP-30/Gluconolactonase/LRE-like region
AspniN402|ATCC64974_107530	2.28515	0.0385745	up	N	PF04734	Neutral/alkaline non-lysosomal ceramidase, N-terminal
AspniN402|ATCC64974_108530	2.98322	0.0479487	up	Y	PF00150	Cellulase (glycosyl hydrolase family 5)
AspniN402|ATCC64974_11650	1.11512	0.0391481	up	Y	PF10282	Lactonase, 7-bladed beta-propeller
AspniN402|ATCC64974_12500	4.52536	0.0218754	up	Y	PF07732	Multicopper oxidase
AspniN402|ATCC64974_13000	5.71109	0.0434461	up	N	PF00557	Metallopeptidase family M24
AspniN402|ATCC64974_13310	1.96822	0.0374976	up	Y	PF01532	Glycosyl hydrolase family 47
AspniN402|ATCC64974_13390	2.30718	0.00393911	up	Y	PF12708	Pectate lyase superfamily protein
AspniN402|ATCC64974_14700	3.40009	0.00939366	up	Y	PF01055	Glycosyl hydrolases family 31
AspniN402|ATCC64974_15920	2.03246	0.000538332	up	Y	PF00264	Common central domain of tyrosinase
AspniN402|ATCC64974_1640	1.52793	0.0173038	up	Y	#N/A	#N/A
AspniN402|ATCC64974_18060	3.61352	0.000222047	up	Y	PF17389	Bacterial alpha-L-rhamnosidase 6 hairpin glycosidase domain
AspniN402|ATCC64974_20310	6.81189	0.0215671	up	N	PF08240	Alcohol dehydrogenase GroES-like domain
AspniN402|ATCC64974_20630	5.77793	0.00602053	up	Y	PF17652	Glycosyl hydrolase family 81 C-terminal domain
AspniN402|ATCC64974_21630	10.1483	0.0135848	up	N	PF00141	Peroxidase
AspniN402|ATCC64974_21820	2.62196	0.00079486	up	N	PF00199	Catalase
AspniN402|ATCC64974_24940	2.49225	0.0100867	up	Y	PF00149	Calcineurin-like phosphoesterase
AspniN402|ATCC64974_2610	4.67879	0.0118601	up	Y	#N/A	#N/A
AspniN402|ATCC64974_2700	3.25482	0.00189474	up	Y	PF01565	FAD binding domain
AspniN402|ATCC64974_28200	5.99529	0.0148959	up	N	PF03227	Gamma interferon inducible lysosomal thiol reductase (GILT)
AspniN402|ATCC64974_32430	5.11	0.0411685	up	N	PF02826	D-isomer specific 2-hydroxyacid dehydrogenase, NAD binding domain
AspniN402|ATCC64974_34600	5.26554	0.000731384	up	Y	PF13883	Pyridoxamine 5'-phosphate oxidase
AspniN402|ATCC64974_34880	2.93685	3.69e-05	up	N	#N/A	#N/A
AspniN402|ATCC64974_3650	3.44196	0.0137148	up	N	PF07971	Glycosyl hydrolase family 92
AspniN402|ATCC64974_38000	6.46957	0.00350907	up	N	PF01223	DNA/RNA non-specific endonuclease
AspniN402|ATCC64974_41730	2.7592	0.0283841	up	Y	PF07676	WD40-like Beta Propeller Repeat
AspniN402|ATCC64974_42430	1.92959	0.00944144	up	Y	PF01425	Amidase
AspniN402|ATCC64974_45950	10.0365	0.00123116	up	N	PF00080	Copper/zinc superoxide dismutase (SODC)
AspniN402|ATCC64974_45980	2.04961	0.0196612	up	Y	PF00082	Subtilase family
AspniN402|ATCC64974_46420	1.99153	0.00296819	up	Y	PF03022	Major royal jelly protein
AspniN402|ATCC64974_46440	4.33623	0.0024881	up	N	#N/A	#N/A
AspniN402|ATCC64974_47320	3.48682	0.02276	up	N	PF03069	Acetamidase/Formamidase family
AspniN402|ATCC64974_48710	2.21907	0.0296656	up	Y	PF03663	Glycosyl hydrolase family 76
AspniN402|ATCC64974_51770	3.39174	0.00560739	up	Y	PF01546	Peptidase family M20/M25/M40
AspniN402|ATCC64974_51900	1.70787	0.0489423	up	N	PF00704	Glycosyl hydrolases family 18
AspniN402|ATCC64974_52350	2.99666	0.00971256	up	N	PF12708	Pectate lyase superfamily protein
AspniN402|ATCC64974_55720	2.18744	0.0420719	up	N	PF03561	Allantoicase repeat
AspniN402|ATCC64974_56920	3.48839	0.00648898	up	Y	PF00026	Eukaryotic aspartyl protease
AspniN402|ATCC64974_57060	5.40937	0.0209591	up	Y	PF00704	Glycosyl hydrolases family 18
AspniN402|ATCC64974_57090	3.00706	0.00645398	up	N	PF00445	Ribonuclease T2 family
AspniN402|ATCC64974_6300	4.17787	0.0476899	up	Y	#N/A	#N/A
AspniN402|ATCC64974_63430	1.79378	0.0169548	up	Y	PF03198	Glucanosyltransferase
AspniN402|ATCC64974_67890	3.02102	0.0448035	up	N	PF02854	MIF4G domain
AspniN402|ATCC64974_71120	3.74986	0.00117829	up	Y	PF13449	Esterase-like activity of phytase
AspniN402|ATCC64974_76670	8.10915	0.0224492	up	N	PF03571	Peptidase family M49
AspniN402|ATCC64974_77390	3.71401	0.00219608	up	N	PF01459	Eukaryotic porin
AspniN402|ATCC64974_780	3.85207	0.000343379	up	N	PF01042	Endoribonuclease L-PSP
AspniN402|ATCC64974_79660	3.05784	0.0375629	up	N	PF11838	ERAP1-like C-terminal domain
AspniN402|ATCC64974_8110	7.17745	0.00665743	up	N	PF02127	Aminopeptidase I zinc metalloprotease (M18)
AspniN402|ATCC64974_81430	7.45207	0.00216488	up	N	PF00155	Aminotransferase class I and II
AspniN402|ATCC64974_8390	2.66898	0.00382737	up	Y	PF07992	Pyridine nucleotide-disulphide oxidoreductase
AspniN402|ATCC64974_85080	4.94439	0.00478461	up	Y	PF07732	Multicopper oxidase
AspniN402|ATCC64974_89400	2.81876	0.00362078	up	N	PF04616	Glycosyl hydrolases family 43
AspniN402|ATCC64974_92080	2.26132	0.0197422	up	Y	PF17753	Ig-fold domain
AspniN402|ATCC64974_92750	3.67542	0.00806416	up	N	PF02567	Phenazine biosynthesis-like protein
AspniN402|ATCC64974_96670	2.24549	0.0343442	up	N	PF08244	Glycosyl hydrolases family 32 C terminal
AspniN402|ATCC64974_98980	1.58821	0.0311671	up	Y	PF04909	Amidohydrolase
AspniN402|ATCC64974_99460	6.12683	0.0343717	up	Y	PF00704	Glycosyl hydrolases family 18
AspniN402|ATCC64974_99660	1.80589	0.0267474	up	Y	PF00450	Serine carboxypeptidase
AspniN402|ATCC64974_99940	4.27292	0.0316064	up	Y	PF07971	Glycosyl hydrolase family 92
AspniN402|ATCC64974_100730	-0.064826	0.933828	no	Y	PF03198	Glucanosyltransferase
AspniN402|ATCC64974_101020	-0.763649	0.122219	no	N	PF00125	Core histone H2A/H2B/H3/H4
AspniN402|ATCC64974_58300	-0.127875	0.880924	no	N	PF15511	Centromere kinetochore component CENP-T histone fold
AspniN402|ATCC64974_103600	0.848262	0.197182	no	Y	PF00332	Glycosyl hydrolases family 17
AspniN402|ATCC64974_103980	1.34373	0.160647	no	Y	PF07971	Glycosyl hydrolase family 92
AspniN402|ATCC64974_104260	1.34345	0.137034	no	N	PF02773	S-adenosylmethionine synthetase, C-terminal domain
AspniN402|ATCC64974_10500	2.64121	0.0757529	no	Y	PF00128	Alpha amylase, catalytic domain
AspniN402|ATCC64974_105530	0.219847	0.860965	no	Y	PF00150	Cellulase (glycosyl hydrolase family 5)
AspniN402|ATCC64974_10730	2.19854	0.107863	no	N	PF00326	Prolyl oligopeptidase family
AspniN402|ATCC64974_107900	-0.544275	0.703075	no	N	PF00009	Elongation factor Tu GTP binding domain
AspniN402|ATCC64974_108400	1.45016	0.0961033	no	N	PF00153	Mitochondrial carrier protein
AspniN402|ATCC64974_109650	-0.0523729	0.964625	no	N	PF12146	Serine aminopeptidase, S33
AspniN402|ATCC64974_109710	2.17663	0.181936	no	Y	PF07732	Multicopper oxidase
AspniN402|ATCC64974_11180	0.27052	0.766375	no	Y	PF00728	Glycosyl hydrolase family 20, catalytic domain
AspniN402|ATCC64974_11220	-3.78336	0.213242	no	Y	PF01764	Lipase (class 3)
AspniN402|ATCC64974_11460	0.648584	0.35982	no	Y	PF04185	Phosphoesterase family
AspniN402|ATCC64974_11830	0.152524	0.811959	no	Y	PF01565	FAD binding domain
AspniN402|ATCC64974_11930	0.7362	0.336978	no	Y	PF01161	Phosphatidylethanolamine-binding protein
AspniN402|ATCC64974_12200	3.61805	0.0639793	no	Y	PF07732	Multicopper oxidase
AspniN402|ATCC64974_13560	-1.4529	0.19643	no	Y	PF11937	Protein of unknown function (DUF3455)
AspniN402|ATCC64974_13640	-0.132523	0.866382	no	Y	PF01301	Glycosyl hydrolases family 35
AspniN402|ATCC64974_15090	-0.19581	0.796176	no	Y	PF01301	Glycosyl hydrolases family 35
AspniN402|ATCC64974_15350	-2.9634	0.079359	no	Y	PF01915	Glycosyl hydrolase family 3 C-terminal domain
AspniN402|ATCC64974_1620	1.16579	0.198503	no	Y	PF16499	Alpha galactosidase A
AspniN402|ATCC64974_17050	1.66286	0.20498	no	N	PF15406	Pleckstrin homology domain
AspniN402|ATCC64974_18290	4.0024	0.242084	no	Y	PF16335	Domain of unknown function (DUF4965)
AspniN402|ATCC64974_1880	-1.35342	0.346443	no	Y	PF12296	Hydrophobic surface binding protein A
AspniN402|ATCC64974_20080	0.603743	0.494555	no	N	PF00248	Aldo/keto reductase family
AspniN402|ATCC64974_20820	-0.458487	0.666338	no	N	PF00240	Ubiquitin family
AspniN402|ATCC64974_21050	2.19735	0.115713	no	N	PF00085	Thioredoxin
AspniN402|ATCC64974_21640	0.554767	0.577686	no	Y	PF00199	Catalase
AspniN402|ATCC64974_21680	-6.17394	0.0591178	no	Y	PF09286	Pro-kumamolisin, activation domain
AspniN402|ATCC64974_2180	0.138886	0.61902	no	Y	PF09286	Pro-kumamolisin, activation domain
AspniN402|ATCC64974_21830	-0.666149	0.279722	no	Y	PF03636	Glycosyl hydrolase family 65, N-terminal domain
AspniN402|ATCC64974_21960	1.73424	0.139337	no	N	PF01042	Endoribonuclease L-PSP
AspniN402|ATCC64974_22790	-0.207224	0.830491	no	Y	PF00457	Glycosyl hydrolases family 11
AspniN402|ATCC64974_23830	0.589187	0.64977	no	Y	#N/A	#N/A
AspniN402|ATCC64974_24790	1.7702	0.321786	no	Y	#N/A	#N/A
AspniN402|ATCC64974_24800	1.67323	0.065502	no	N	#N/A	#N/A
AspniN402|ATCC64974_25040	0.518716	0.420028	no	Y	PF00135	Carboxylesterase family
AspniN402|ATCC64974_25210	1.64904	0.101585	no	Y	PF01120	Alpha-L-fucosidase
AspniN402|ATCC64974_26110	-1.28544	0.155532	no	Y	PF01764	Lipase (class 3)
AspniN402|ATCC64974_26560	-0.0240097	0.981859	no	Y	PF01476	LysM domain
AspniN402|ATCC64974_26800	0.721338	0.387331	no	Y	PF00128	Alpha amylase, catalytic domain
AspniN402|ATCC64974_27170	4.67244	0.201241	no	N	PF00085	Thioredoxin
AspniN402|ATCC64974_28450	2.53502	0.231372	no	N	#N/A	#N/A
AspniN402|ATCC64974_30020	5.4274	0.06313	no	Y	PF04616	Glycosyl hydrolases family 43
AspniN402|ATCC64974_3090	1.84998	0.0620242	no	N	PF03663	Glycosyl hydrolase family 76
AspniN402|ATCC64974_32290	0.417206	0.597795	no	N	PF00022	Actin
AspniN402|ATCC64974_33160	4.60085	0.0845741	no	Y	#N/A	#N/A
AspniN402|ATCC64974_33570	1.60735	0.184644	no	Y	PF07519	Tannase and feruloyl esterase
AspniN402|ATCC64974_34510	-0.154627	0.857385	no	N	PF01738	Dienelactone hydrolase family
AspniN402|ATCC64974_34840	2.1544	0.0602932	no	N	PF07080	Protein of unknown function (DUF1348)
AspniN402|ATCC64974_34960	2.81683	0.0924141	no	Y	PF00251	Glycosyl hydrolases family 32 N-terminal domain
AspniN402|ATCC64974_3590	2.87713	0.0985163	no	N	PF00241	Cofilin/tropomyosin-type actin-binding protein
AspniN402|ATCC64974_36040	1.55921	0.188855	no	Y	#N/A	#N/A
AspniN402|ATCC64974_3610	1.63587	0.193447	no	N	PF00006	ATP synthase alpha/beta family, nucleotide-binding domain
AspniN402|ATCC64974_36520	1.28082	0.15395	no	Y	PF05577	Serine carboxypeptidase S28
AspniN402|ATCC64974_36720	1.86395	0.163176	no	N	PF17389	Bacterial alpha-L-rhamnosidase 6 hairpin glycosidase domain
AspniN402|ATCC64974_37520	1.68561	0.0765018	no	Y	PF00326	Prolyl oligopeptidase family
AspniN402|ATCC64974_39210	1.75737	0.311576	no	N	PF01042	Endoribonuclease L-PSP
AspniN402|ATCC64974_42370	-2.34362	0.0792665	no	Y	#N/A	#N/A
AspniN402|ATCC64974_42830	-1.43692	0.0750821	no	Y	PF01565	FAD binding domain
AspniN402|ATCC64974_43380	0.936347	0.0786602	no	Y	PF03583	Secretory lipase
AspniN402|ATCC64974_4380	-0.816824	0.276476	no	Y	PF07470	Glycosyl Hydrolase Family 88
AspniN402|ATCC64974_44090	2.08006	0.265779	no	Y	PF11402	Antifungal protein
AspniN402|ATCC64974_44920	0.797827	0.0591858	no	N	PF01565	FAD binding domain
AspniN402|ATCC64974_45060	-0.886662	0.221598	no	Y	PF00135	Carboxylesterase family
AspniN402|ATCC64974_45960	3.52387	0.0509441	no	N	PF00923	Transaldolase/Fructose-6-phosphate aldolase
AspniN402|ATCC64974_46490	-0.865282	0.253003	no	N	#N/A	#N/A
AspniN402|ATCC64974_4680	1.26817	0.177982	no	Y	PF07488	Glycosyl hydrolase family 67 middle domain
AspniN402|ATCC64974_47190	-3.06709	0.131705	no	N	#N/A	#N/A
AspniN402|ATCC64974_48070	2.99928	0.0599554	no	N	PF07992	Pyridine nucleotide-disulphide oxidoreductase
AspniN402|ATCC64974_48560	-1.55057	0.0617833	no	Y	PF00722	Glycosyl hydrolases family 16
AspniN402|ATCC64974_49190	-1.04138	0.274133	no	Y	#N/A	#N/A
AspniN402|ATCC64974_49300	1.91939	0.182321	no	Y	PF03659	Glycosyl hydrolase family 71
AspniN402|ATCC64974_51360	0.49214	0.63613	no	Y	PF00135	Carboxylesterase family
AspniN402|ATCC64974_51760	-1.17236	0.561997	no	Y	PF17168	Domain of unknown function (DUF5127)
AspniN402|ATCC64974_52290	2.38928	0.0614131	no	Y	PF01735	Lysophospholipase catalytic domain
AspniN402|ATCC64974_52730	2.06976	0.0827072	no	N	PF00122	E1-E2 ATPase
AspniN402|ATCC64974_52740	-0.120175	0.876306	no	Y	PF01095	Pectinesterase
AspniN402|ATCC64974_53270	2.36675	0.0529614	no	Y	PF16862	Glycosyl hydrolase family 79 C-terminal beta domain
AspniN402|ATCC64974_53450	-3.45647	0.111741	no	Y	#N/A	#N/A
AspniN402|ATCC64974_53580	1.13374	0.226457	no	N	PF12825	Domain of unknown function in PX-proteins (DUF3818)
AspniN402|ATCC64974_53600	0.286785	0.614027	no	N	PF00930	Dipeptidyl peptidase IV (DPP IV) N-terminal region
AspniN402|ATCC64974_53620	-1.50691	0.0966049	no	N	#N/A	#N/A
AspniN402|ATCC64974_53750	3.26122	0.100148	no	Y	PF05630	Necrosis inducing protein (NPP1)
AspniN402|ATCC64974_53780	0.94183	0.181135	no	Y	PF16499	Alpha galactosidase A
AspniN402|ATCC64974_54210	1.9204	0.0589872	no	Y	PF04616	Glycosyl hydrolases family 43
AspniN402|ATCC64974_55160	0.675582	0.34761	no	Y	PF01263	Aldose 1-epimerase
AspniN402|ATCC64974_58680	-4.31968	0.0510705	no	Y	PF00450	Serine carboxypeptidase
AspniN402|ATCC64974_59170	1.70611	0.0543181	no	Y	PF01425	Amidase
AspniN402|ATCC64974_59300	7.28921	0.17064	no	Y	#N/A	#N/A
AspniN402|ATCC64974_59390	-0.719972	0.454894	no	Y	PF01565	FAD binding domain
AspniN402|ATCC64974_59640	0.309233	0.537274	no	Y	PF00722	Glycosyl hydrolases family 16
AspniN402|ATCC64974_60000	0.635019	0.596169	no	Y	PF00857	Isochorismatase family
AspniN402|ATCC64974_60220	2.62243	0.0760524	no	Y	PF07249	Cerato-platanin
AspniN402|ATCC64974_6040	-0.188688	0.804184	no	Y	PF01764	Lipase (class 3)
AspniN402|ATCC64974_61590	1.92739	0.485617	no	Y	PF02221	ML domain
AspniN402|ATCC64974_61910	-0.5639	0.566089	no	N	PF13023	HD domain
AspniN402|ATCC64974_62900	0.175763	0.840245	no	N	PF12708	Pectate lyase superfamily protein
AspniN402|ATCC64974_63250	-0.931551	0.242895	no	Y	#N/A	#N/A
AspniN402|ATCC64974_63750	-0.0525361	0.925887	no	Y	PF13472	GDSL-like Lipase/Acylhydrolase family
AspniN402|ATCC64974_63760	0.954964	0.00691999	no	Y	PF06516	Purine nucleoside permease (NUP)
AspniN402|ATCC64974_64000	0.516048	0.743684	no	Y	PF00657	GDSL-like Lipase/Acylhydrolase
AspniN402|ATCC64974_65330	0.556532	0.494759	no	N	PF00176	SNF2 family N-terminal domain
AspniN402|ATCC64974_66140	1.1581	0.27938	no	N	PF00012	Hsp70 protein
AspniN402|ATCC64974_67790	2.48154	0.116797	no	N	PF02550	Acetyl-CoA hydrolase/transferase N-terminal domain
AspniN402|ATCC64974_70180	-0.0407623	0.956255	no	Y	PF04185	Phosphoesterase family
AspniN402|ATCC64974_70810	0.882366	0.327794	no	Y	PF00722	Glycosyl hydrolases family 16
AspniN402|ATCC64974_70850	1.14308	0.136051	no	N	PF14498	Glycosyl hydrolase family 65, N-terminal domain
AspniN402|ATCC64974_71170	0.839124	0.407672	no	N	PF11917	Protein of unknown function (DUF3435)
AspniN402|ATCC64974_71830	0.45275	0.361329	no	N	PF05368	NmrA-like family
AspniN402|ATCC64974_71890	1.71295	0.0633895	no	Y	PF14498	Glycosyl hydrolase family 65, N-terminal domain
AspniN402|ATCC64974_72090	2.4453	0.116695	no	N	PF08547	Complex I intermediate-associated protein 30 (CIA30)
AspniN402|ATCC64974_74070	-1.28009	0.279595	no	Y	PF03330	Lytic transglycolase
AspniN402|ATCC64974_74910	-0.192662	0.719878	no	Y	PF00450	Serine carboxypeptidase
AspniN402|ATCC64974_74920	-1.47051	0.153747	no	N	PF01565	FAD binding domain
AspniN402|ATCC64974_75680	-0.213879	0.719745	no	Y	PF01565	FAD binding domain
AspniN402|ATCC64974_75940	1.52607	0.0615411	no	Y	PF00884	Sulfatase
AspniN402|ATCC64974_75960	-3.3271	0.112736	no	Y	PF00135	Carboxylesterase family
AspniN402|ATCC64974_77140	1.2459	0.365658	no	Y	#N/A	#N/A
AspniN402|ATCC64974_77280	0.868217	0.0638792	no	Y	PF12454	GPI-anchored cell wall organization protein
AspniN402|ATCC64974_79310	0.721327	0.255322	no	Y	PF00328	Histidine phosphatase superfamily (branch 2)
AspniN402|ATCC64974_7960	-0.369789	0.635843	no	Y	PF00704	Glycosyl hydrolases family 18
AspniN402|ATCC64974_81710	3.19981	0.0700322	no	Y	PF01055	Glycosyl hydrolases family 31
AspniN402|ATCC64974_81930	1.01604	0.194762	no	Y	#N/A	#N/A
AspniN402|ATCC64974_82840	-0.82414	0.342644	no	Y	PF01565	FAD binding domain
AspniN402|ATCC64974_83150	-0.181183	0.764127	no	Y	PF00331	Glycosyl hydrolase family 10
AspniN402|ATCC64974_83160	0.432569	0.518665	no	N	PF03664	Glycosyl hydrolase family 62
AspniN402|ATCC64974_83620	0.755844	0.341067	no	Y	PF04389	Peptidase family M28
AspniN402|ATCC64974_850	2.1177	0.0537896	no	Y	PF00135	Carboxylesterase family
AspniN402|ATCC64974_85680	-2.54209	0.065399	no	Y	PF06824	Metal-independent alpha-mannosidase (GH125)
AspniN402|ATCC64974_86170	0.244506	0.599851	no	Y	PF13472	GDSL-like Lipase/Acylhydrolase family
AspniN402|ATCC64974_86990	3.2621	0.306404	no	Y	#N/A	#N/A
AspniN402|ATCC64974_87050	0.221606	0.7927	no	Y	PF00135	Carboxylesterase family
AspniN402|ATCC64974_87130	0.19864	0.83913	no	Y	PF01915	Glycosyl hydrolase family 3 C-terminal domain
AspniN402|ATCC64974_87980	-0.332096	0.640693	no	Y	PF07519	Tannase and feruloyl esterase
AspniN402|ATCC64974_88180	-0.29191	0.72051	no	Y	PF00722	Glycosyl hydrolases family 16
AspniN402|ATCC64974_88550	0.543722	0.534361	no	N	PF00393	6-phosphogluconate dehydrogenase, C-terminal domain
AspniN402|ATCC64974_91770	-0.152232	0.841179	no	Y	PF01915	Glycosyl hydrolase family 3 C-terminal domain
AspniN402|ATCC64974_92860	3.78375	0.136137	no	N	PF00150	Cellulase (glycosyl hydrolase family 5)
AspniN402|ATCC64974_92930	1.39463	0.314578	no	Y	#N/A	#N/A
AspniN402|ATCC64974_93080	2.01152	0.101032	no	N	PF16335	Domain of unknown function (DUF4965)
AspniN402|ATCC64974_94020	1.06516	0.158169	no	Y	PF03198	Glucanosyltransferase
AspniN402|ATCC64974_96710	-1.32381	0.0696928	no	Y	#N/A	#N/A
AspniN402|ATCC64974_96720	0.0912684	0.875576	no	Y	PF16499	Alpha galactosidase A
AspniN402|ATCC64974_96870	0.190239	0.665364	no	Y	PF03663	Glycosyl hydrolase family 76
AspniN402|ATCC64974_97120	1.35812	0.285078	no	Y	PF01328	Peroxidase, family 2
AspniN402|ATCC64974_102280	-6.62055	0.00765322	down	Y	PF03443	Glycosyl hydrolase family 61
AspniN402|ATCC64974_102810	-6.32337	0.00218365	down	Y	PF05577	Serine carboxypeptidase S28
AspniN402|ATCC64974_109010	-1.7039	0.0137787	down	Y	PF01915	Glycosyl hydrolase family 3 C-terminal domain
AspniN402|ATCC64974_14620	-4.0738	0.00776088	down	Y	PF00722	Glycosyl hydrolases family 16
AspniN402|ATCC64974_21930	-1.92413	0.0436108	down	Y	PF01565	FAD binding domain
AspniN402|ATCC64974_23160	-3.56565	0.0494173	down	N	PF00026	Eukaryotic aspartyl protease
AspniN402|ATCC64974_2380	-2.01576	0.00234475	down	Y	PF01670	Glycosyl hydrolase family 12
AspniN402|ATCC64974_26980	-1.93009	0.0456916	down	Y	#N/A	#N/A
AspniN402|ATCC64974_30860	-8.15938	0.00453498	down	Y	PF09206	Alpha-L-arabinofuranosidase B, catalytic
AspniN402|ATCC64974_3930	-8.50081	5.43e-05	down	Y	PF00026	Eukaryotic aspartyl protease
AspniN402|ATCC64974_40530	-1.37641	0.0174553	down	Y	PF00328	Histidine phosphatase superfamily (branch 2)
AspniN402|ATCC64974_51840	-1.14152	0.00383932	down	Y	#N/A	#N/A
AspniN402|ATCC64974_64370	-3.54685	0.00514774	down	Y	PF00933	Glycosyl hydrolase family 3 N terminal domain
AspniN402|ATCC64974_6440	-4.65252	0.000725736	down	Y	PF03198	Glucanosyltransferase
AspniN402|ATCC64974_66590	-3.95712	0.0346707	down	Y	PF10342	Ser-Thr-rich glycosyl-phosphatidyl-inositol-anchored membrane family
AspniN402|ATCC64974_67930	-6.71259	0.000161287	down	Y	PF00150	Cellulase (glycosyl hydrolase family 5)
AspniN402|ATCC64974_71950	-4.382	0.029372	down	Y	#N/A	#N/A
AspniN402|ATCC64974_72990	-5.02321	0.0211346	down	Y	PF01764	Lipase (class 3)
AspniN402|ATCC64974_74980	-2.54837	5.75e-06	down	Y	PF00332	Glycosyl hydrolases family 17
AspniN402|ATCC64974_75170	-4.45581	0.00430452	down	Y	PF01670	Glycosyl hydrolase family 12
AspniN402|ATCC64974_75630	-3.25467	0.0497792	down	Y	PF03198	Glucanosyltransferase
AspniN402|ATCC64974_75950	-3.68089	0.00707377	down	Y	PF00723	Glycosyl hydrolases family 15
AspniN402|ATCC64974_83200	-4.75992	3.12e-05	down	Y	PF09286	Pro-kumamolisin, activation domain
AspniN402|ATCC64974_89850	-2.19935	0.0148135	down	Y	PF01565	FAD binding domain
AspniN402|ATCC64974_89860	-3.82866	0.00134722	down	Y	PF14269	Arylsulfotransferase (ASST)
AspniN402|ATCC64974_96730	-3.31055	0.00988981	down	Y	PF09286	Pro-kumamolisin, activation domain
#N/A menas the PFAM is not annotated
