# Supplementary material for: The α-(1,3)-glucan synthase gene agsE impacts the secretome of Aspergillus niger
Source: Antonie Van Leeuwenhoek. 2023 Jun 14;116(9):867–82. doi: 10.1007/s10482-023-01853-w (PMC10371888; doi:10.1007/s10482-023-01853-w)
Supplement: Supplementary file 3 — Supplementary file3 (XLSX 39 kb) [file 10482_2023_1853_MOESM3_ESM.xlsx]

## Sheet: Suppl. Table 7
Supplemental Table 7. Protein family analysis of the secretome of MA234.1
PFAM	Annotation	Protein Number
Proteins with a predicted signal peptide
PF01565	FAD binding domain	10
PF00026	Eukaryotic aspartyl protease	7
PF00135	Carboxylesterase family	6
PF00150	Cellulase (glycosyl hydrolase family 5)	5
PF00295	Glycosyl hydrolases family 28	5
PF00722	Glycosyl hydrolases family 16	5
PF03198	Glucanosyltransferase	5
PF04616	Glycosyl hydrolases family 43	5
PF09286	Pro-kumamolisin, activation domain	5
PF00128	Alpha amylase, catalytic domain	4
PF01764	Lipase (class 3)	4
PF01915	Glycosyl hydrolase family 3 C-terminal domain	4
PF07732	Multicopper oxidase	4
PF00328	Histidine phosphatase superfamily (branch 2)	3
PF00450	Serine carboxypeptidase	3
PF00704	Glycosyl hydrolases family 18	3
PF01055	Glycosyl hydrolases family 31	3
PF01095	Pectinesterase	3
PF03443	Glycosyl hydrolase family 61	3
PF04185	Phosphoesterase family	3
PF12296	Hydrophobic surface binding protein A	3
PF16499	Alpha galactosidase A	3
PF00332	Glycosyl hydrolases family 17	2
PF00657	GDSL-like Lipase/Acylhydrolase	2
PF00840	Glycosyl hydrolase family 7	2
PF01301	Glycosyl hydrolases family 35	2
PF01425	Amidase	2
PF01476	LysM domain	2
PF01670	Glycosyl hydrolase family 12	2
PF01735	Lysophospholipase catalytic domain	2
PF03663	Glycosyl hydrolase family 76	2
PF05577	Serine carboxypeptidase S28	2
PF05630	Necrosis inducing protein (NPP1)	2
PF07519	Tannase and feruloyl esterase	2
PF07971	Glycosyl hydrolase family 92	2
PF13472	GDSL-like Lipase/Acylhydrolase family	2
PF16862	Glycosyl hydrolase family 79 C-terminal beta domain	2
PF00080	Copper/zinc superoxide dismutase (SODC)	1
PF00082	Subtilase family	1
PF00149	Calcineurin-like phosphoesterase	1
PF00199	Catalase	1
PF00232	Glycosyl hydrolase family 1	1
PF00251	Glycosyl hydrolases family 32 N-terminal domain	1
PF00264	Common central domain of tyrosinase	1
PF00300	Histidine phosphatase superfamily (branch 1)	1
PF00326	Prolyl oligopeptidase family	1
PF00331	Glycosyl hydrolase family 10	1
PF00445	Ribonuclease T2 family	1
PF00457	Glycosyl hydrolases family 11	1
PF00544	Pectate lyase	1
PF00545	ribonuclease	1
PF00723	Glycosyl hydrolases family 15	1
PF00728	Glycosyl hydrolase family 20, catalytic domain	1
PF00857	Isochorismatase family	1
PF00884	Sulfatase	1
PF00933	Glycosyl hydrolase family 3 N terminal domain	1
PF01120	Alpha-L-fucosidase	1
PF01161	Phosphatidylethanolamine-binding protein	1
PF01263	Aldose 1-epimerase	1
PF01328	Peroxidase, family 2	1
PF01532	Glycosyl hydrolase family 47	1
PF01546	Peptidase family M20/M25/M40	1
PF01593	Flavin containing amine oxidoreductase	1
PF02055	Glycosyl hydrolase family 30 TIM-barrel domain	1
PF02065	Melibiase	1
PF02221	ML domain	1
PF02585	GlcNAc-PI de-N-acetylase	1
PF03022	Major royal jelly protein	1
PF03330	Lytic transglycolase	1
PF03583	Secretory lipase	1
PF03636	Glycosyl hydrolase family 65, N-terminal domain	1
PF03659	Glycosyl hydrolase family 71	1
PF04389	Peptidase family M28	1
PF04681	Blastomyces yeast-phase-specific protein	1
PF04909	Amidohydrolase	1
PF06516	Purine nucleoside permease (NUP)	1
PF06824	Metal-independent alpha-mannosidase (GH125)	1
PF06964	Alpha-L-arabinofuranosidase C-terminal domain	1
PF07249	Cerato-platanin	1
PF07335	Fungal chitosanase of glycosyl hydrolase group 75	1
PF07470	Glycosyl Hydrolase Family 88	1
PF07488	Glycosyl hydrolase family 67 middle domain	1
PF07676	WD40-like Beta Propeller Repeat	1
PF07992	Pyridine nucleotide-disulphide oxidoreductase	1
PF08450	SMP-30/Gluconolactonase/LRE-like region	1
PF09206	Alpha-L-arabinofuranosidase B, catalytic	1
PF10282	Lactonase, 7-bladed beta-propeller	1
PF10342	Ser-Thr-rich glycosyl-phosphatidyl-inositol-anchored membrane family	1
PF11402	Antifungal protein	1
PF11937	Protein of unknown function (DUF3455)	1
PF12222	Peptide N-acetyl-beta-D-glucosaminyl asparaginase amidase A	1
PF12454	GPI-anchored cell wall organization protein	1
PF12708	Pectate lyase superfamily protein	1
PF13449	Esterase-like activity of phytase	1
PF13883	Pyridoxamine 5'-phosphate oxidase	1
PF14269	Arylsulfotransferase (ASST)	1
PF14498	Glycosyl hydrolase family 65, N-terminal domain	1
PF16010	Cytochrome domain of cellobiose dehydrogenase	1
PF16335	Domain of unknown function (DUF4965)	1
PF17168	Domain of unknown function (DUF5127)	1
PF17389	Bacterial alpha-L-rhamnosidase 6 hairpin glycosidase domain	1
PF17652	Glycosyl hydrolase family 81 C-terminal domain	1
PF17753	Ig-fold domain	1
Proteins without a predicted signal peptide
PF00085	Thioredoxin	3
PF01042	Endoribonuclease L-PSP	3
PF00026	Eukaryotic aspartyl protease	2
PF00153	Mitochondrial carrier protein	2
PF01565	FAD binding domain	2
PF12708	Pectate lyase superfamily protein	2
PF00006	ATP synthase alpha/beta family, nucleotide-binding domain	1
PF00009	Elongation factor Tu GTP binding domain	1
PF00012	Hsp70 protein	1
PF00022	Actin	1
PF00069	Protein kinase domain	1
PF00080	Copper/zinc superoxide dismutase (SODC)	1
PF00122	E1-E2 ATPase	1
PF00125	Core histone H2A/H2B/H3/H4	1
PF00141	Peroxidase	1
PF00150	Cellulase (glycosyl hydrolase family 5)	1
PF00155	Aminotransferase class I and II	1
PF00176	SNF2 family N-terminal domain	1
PF00199	Catalase	1
PF00240	Ubiquitin family	1
PF00241	Cofilin/tropomyosin-type actin-binding protein	1
PF00248	Aldo/keto reductase family	1
PF00266	Aminotransferase class-V	1
PF00326	Prolyl oligopeptidase family	1
PF00393	6-phosphogluconate dehydrogenase, C-terminal domain	1
PF00445	Ribonuclease T2 family	1
PF00557	Metallopeptidase family M24	1
PF00704	Glycosyl hydrolases family 18	1
PF00923	Transaldolase/Fructose-6-phosphate aldolase	1
PF00930	Dipeptidyl peptidase IV (DPP IV) N-terminal region	1
PF01223	DNA/RNA non-specific endonuclease	1
PF01459	Eukaryotic porin	1
PF01738	Dienelactone hydrolase family	1
PF02127	Aminopeptidase I zinc metalloprotease (M18)	1
PF02550	Acetyl-CoA hydrolase/transferase N-terminal domain	1
PF02567	Phenazine biosynthesis-like protein	1
PF02773	S-adenosylmethionine synthetase, C-terminal domain	1
PF02826	D-isomer specific 2-hydroxyacid dehydrogenase, NAD binding domain	1
PF02854	MIF4G domain	1
PF03069	Acetamidase/Formamidase family	1
PF03227	Gamma interferon inducible lysosomal thiol reductase (GILT)	1
PF03561	Allantoicase repeat	1
PF03571	Peptidase family M49	1
PF03663	Glycosyl hydrolase family 76	1
PF03664	Glycosyl hydrolase family 62	1
PF04616	Glycosyl hydrolases family 43	1
PF04734	Neutral/alkaline non-lysosomal ceramidase, N-terminal	1
PF05368	NmrA-like family	1
PF06201	PITH domain	1
PF07080	Protein of unknown function (DUF1348)	1
PF07971	Glycosyl hydrolase family 92	1
PF07992	Pyridine nucleotide-disulphide oxidoreductase	1
PF08240	Alcohol dehydrogenase GroES-like domain	1
PF08244	Glycosyl hydrolases family 32 C terminal	1
PF08547	Complex I intermediate-associated protein 30 (CIA30)	1
PF08733	PalH/RIM21	1
PF11838	ERAP1-like C-terminal domain	1
PF11917	Protein of unknown function (DUF3435)	1
PF12146	Serine aminopeptidase, S33	1
PF12825	Domain of unknown function in PX-proteins (DUF3818)	1
PF13023	HD domain	1
PF13472	GDSL-like Lipase/Acylhydrolase family	1
PF14498	Glycosyl hydrolase family 65, N-terminal domain	1
PF15406	Pleckstrin homology domain	1
PF15511	Centromere kinetochore component CENP-T histone fold	1
PF16335	Domain of unknown function (DUF4965)	1
PF17389	Bacterial alpha-L-rhamnosidase 6 hairpin glycosidase domain	1

## Sheet: Suppl. Table 8
Supplemental Table 8. Protein family analysis of secretome of LZ05 (ΔagsE)
PFAM	Annotation	Protein Number
Proteins with a predicted signal peptide
PF00135	Carboxylesterase family	10
PF01565	FAD binding domain	9
PF03198	Glucanosyltransferase	6
PF00722	Glycosyl hydrolases family 16	5
PF01764	Lipase (class 3)	4
PF01915	Glycosyl hydrolase family 3 C-terminal domain	4
PF03663	Glycosyl hydrolase family 76	4
PF07732	Multicopper oxidase	4
PF09286	Pro-kumamolisin, activation domain	4
PF00128	Alpha amylase, catalytic domain	3
PF00150	Cellulase (glycosyl hydrolase family 5)	3
PF00328	Histidine phosphatase superfamily (branch 2)	3
PF00450	Serine carboxypeptidase	3
PF00704	Glycosyl hydrolases family 18	3
PF01055	Glycosyl hydrolases family 31	3
PF04616	Glycosyl hydrolases family 43	3
PF10342	Ser-Thr-rich glycosyl-phosphatidyl-inositol-anchored membrane family	3
PF16499	Alpha galactosidase A	3
PF00026	Eukaryotic aspartyl protease	2
PF00332	Glycosyl hydrolases family 17	2
PF00728	Glycosyl hydrolase family 20, catalytic domain	2
PF01301	Glycosyl hydrolases family 35	2
PF01425	Amidase	2
PF01546	Peptidase family M20/M25/M40	2
PF01670	Glycosyl hydrolase family 12	2
PF03443	Glycosyl hydrolase family 61	2
PF03659	Glycosyl hydrolase family 71	2
PF04185	Phosphoesterase family	2
PF04389	Peptidase family M28	2
PF05577	Serine carboxypeptidase S28	2
PF07519	Tannase and feruloyl esterase	2
PF07971	Glycosyl hydrolase family 92	2
PF13472	GDSL-like Lipase/Acylhydrolase family	2
PF00012	Hsp70 protein	1
PF00080	Copper/zinc superoxide dismutase (SODC)	1
PF00082	Subtilase family	1
PF00149	Calcineurin-like phosphoesterase	1
PF00160	Cyclophilin type peptidyl-prolyl cis-trans isomerase/CLD	1
PF00199	Catalase	1
PF00232	Glycosyl hydrolase family 1	1
PF00251	Glycosyl hydrolases family 32 N-terminal domain	1
PF00264	Common central domain of tyrosinase	1
PF00300	Histidine phosphatase superfamily (branch 1)	1
PF00326	Prolyl oligopeptidase family	1
PF00331	Glycosyl hydrolase family 10	1
PF00457	Glycosyl hydrolases family 11	1
PF00491	Arginase family	1
PF00657	GDSL-like Lipase/Acylhydrolase	1
PF00723	Glycosyl hydrolases family 15	1
PF00857	Isochorismatase family	1
PF00884	Sulfatase	1
PF00933	Glycosyl hydrolase family 3 N terminal domain	1
PF01008	Initiation factor 2 subunit family	1
PF01061	ABC-2 type transporter	1
PF01095	Pectinesterase	1
PF01120	Alpha-L-fucosidase	1
PF01161	Phosphatidylethanolamine-binding protein	1
PF01263	Aldose 1-epimerase	1
PF01328	Peroxidase, family 2	1
PF01476	LysM domain	1
PF01494	FAD binding domain	1
PF01532	Glycosyl hydrolase family 47	1
PF01735	Lysophospholipase catalytic domain	1
PF02221	ML domain	1
PF03022	Major royal jelly protein	1
PF03330	Lytic transglycolase	1
PF03403	Platelet-activating factor acetylhydrolase, isoform II	1
PF03583	Secretory lipase	1
PF03636	Glycosyl hydrolase family 65, N-terminal domain	1
PF04909	Amidohydrolase	1
PF05630	Necrosis inducing protein (NPP1)	1
PF05730	CFEM domain	1
PF06516	Purine nucleoside permease (NUP)	1
PF06824	Metal-independent alpha-mannosidase (GH125)	1
PF07249	Cerato-platanin	1
PF07470	Glycosyl Hydrolase Family 88	1
PF07488	Glycosyl hydrolase family 67 middle domain	1
PF07676	WD40-like Beta Propeller Repeat	1
PF07992	Pyridine nucleotide-disulphide oxidoreductase	1
PF08450	SMP-30/Gluconolactonase/LRE-like region	1
PF08760	Domain of unknown function (DUF1793)	1
PF09206	Alpha-L-arabinofuranosidase B, catalytic	1
PF10282	Lactonase, 7-bladed beta-propeller	1
PF11402	Antifungal protein	1
PF11578	Protein of unknown function (DUF3237)	1
PF11937	Protein of unknown function (DUF3455)	1
PF12296	Hydrophobic surface binding protein A	1
PF12454	GPI-anchored cell wall organization protein	1
PF12708	Pectate lyase superfamily protein	1
PF13449	Esterase-like activity of phytase	1
PF13883	Pyridoxamine 5'-phosphate oxidase	1
PF14269	Arylsulfotransferase (ASST)	1
PF14498	Glycosyl hydrolase family 65, N-terminal domain	1
PF16335	Domain of unknown function (DUF4965)	1
PF16414	Niemann-Pick C1 N terminus	1
PF16862	Glycosyl hydrolase family 79 C-terminal beta domain	1
PF17168	Domain of unknown function (DUF5127)	1
PF17389	Bacterial alpha-L-rhamnosidase 6 hairpin glycosidase domain	1
PF17652	Glycosyl hydrolase family 81 C-terminal domain	1
PF17753	Ig-fold domain	1
Proteins without a predicted signal peptide
PF00083	Sugar (and other) transporter	7
PF00248	Aldo/keto reductase family	4
PF01042	Endoribonuclease L-PSP	4
PF00012	Hsp70 protein	3
PF00326	Prolyl oligopeptidase family	3
PF01557	Fumarylacetoacetate (FAA) hydrolase family	3
PF01565	FAD binding domain	3
PF08240	Alcohol dehydrogenase GroES-like domain	3
PF11951	Fungal specific transcription factor domain	3
PF00006	ATP synthase alpha/beta family, nucleotide-binding domain	2
PF00085	Thioredoxin	2
PF00144	Beta-lactamase	2
PF00155	Aminotransferase class I and II	2
PF00160	Cyclophilin type peptidyl-prolyl cis-trans isomerase/CLD	2
PF00202	Aminotransferase class-III	2
PF00285	Citrate synthase, C-terminal domain	2
PF00557	Metallopeptidase family M24	2
PF00561	alpha/beta hydrolase fold	2
PF00675	Insulinase (Peptidase family M16)	2
PF00704	Glycosyl hydrolases family 18	2
PF00890	FAD binding domain	2
PF01179	Copper amine oxidase, enzyme domain	2
PF01328	Peroxidase, family 2	2
PF01738	Dienelactone hydrolase family	2
PF02127	Aminopeptidase I zinc metalloprotease (M18)	2
PF02878	Phosphoglucomutase/phosphomannomutase, alpha/beta/alpha domain I	2
PF04909	Amidohydrolase	2
PF07690	Major Facilitator Superfamily	2
PF07992	Pyridine nucleotide-disulphide oxidoreductase	2
PF11838	ERAP1-like C-terminal domain	2
PF12708	Pectate lyase superfamily protein	2
PF13409	Glutathione S-transferase, N-terminal domain	2
PF00009	Elongation factor Tu GTP binding domain	1
PF00022	Actin	1
PF00026	Eukaryotic aspartyl protease	1
PF00034	Cytochrome c	1
PF00043	Glutathione S-transferase, C-terminal domain	1
PF00069	Protein kinase domain	1
PF00071	Ras family	1
PF00080	Copper/zinc superoxide dismutase (SODC)	1
PF00121	Triosephosphate isomerase	1
PF00122	E1-E2 ATPase	1
PF00125	Core histone H2A/H2B/H3/H4	1
PF00135	Carboxylesterase family	1
PF00141	Peroxidase	1
PF00149	Calcineurin-like phosphoesterase	1
PF00150	Cellulase (glycosyl hydrolase family 5)	1
PF00153	Mitochondrial carrier protein	1
PF00171	Aldehyde dehydrogenase family	1
PF00176	SNF2 family N-terminal domain	1
PF00177	Ribosomal protein S7p/S5e	1
PF00180	Isocitrate/isopropylmalate dehydrogenase	1
PF00199	Catalase	1
PF00224	Pyruvate kinase, barrel domain	1
PF00232	Glycosyl hydrolase family 1	1
PF00240	Ubiquitin family	1
PF00241	Cofilin/tropomyosin-type actin-binding protein	1
PF00244	14-3-3 protein	1
PF00245	Alkaline phosphatase	1
PF00266	Aminotransferase class-V	1
PF00270	DEAD/DEAH box helicase	1
PF00318	Ribosomal protein S2	1
PF00324	Amino acid permease	1
PF00330	Aconitase family (aconitate hydratase)	1
PF00334	Nucleoside diphosphate kinase	1
PF00342	Phosphoglucose isomerase	1
PF00393	6-phosphogluconate dehydrogenase, C-terminal domain	1
PF00400	WD domain, G-beta repeat	1
PF00411	Ribosomal protein S11	1
PF00445	Ribonuclease T2 family	1
PF00456	Transketolase, thiamine diphosphate binding domain	1
PF00463	Isocitrate lyase family	1
PF00572	Ribosomal protein L13	1
PF00631	GGL domain	1
PF00677	Lumazine binding domain	1
PF00719	Inorganic pyrophosphatase	1
PF00732	GMC oxidoreductase	1
PF00755	Choline/Carnitine o-acyltransferase	1
PF00756	Putative esterase	1
PF00795	Carbon-nitrogen hydrolase	1
PF00804	Syntaxin	1
PF00854	POT family	1
PF00885	6,7-dimethyl-8-ribityllumazine synthase	1
PF00903	Glyoxalase/Bleomycin resistance protein/Dioxygenase superfamily	1
PF00923	Transaldolase/Fructose-6-phosphate aldolase	1
PF00930	Dipeptidyl peptidase IV (DPP IV) N-terminal region	1
PF01014	Uricase	1
PF01074	Glycosyl hydrolases family 38 N-terminal domain	1
PF01145	SPFH domain / Band 7 family	1
PF01184	GPR1/FUN34/yaaH family	1
PF01223	DNA/RNA non-specific endonuclease	1
PF01230	HIT domain	1
PF01244	Membrane dipeptidase (Peptidase family M19)	1
PF01248	Ribosomal protein L7Ae/L30e/S12e/Gadd45 family	1
PF01263	Aldose 1-epimerase	1
PF01266	FAD dependent oxidoreductase	1
PF01274	Malate synthase	1
PF01284	Membrane-associating domain	1
PF01379	Porphobilinogen deaminase, dipyromethane cofactor binding domain	1
PF01432	Peptidase family M3	1
PF01433	Peptidase family M1 domain	1
PF01459	Eukaryotic porin	1
PF01564	Spermine/spermidine synthase domain	1
PF01667	Ribosomal protein S27	1
PF01717	Cobalamin-independent synthase, Catalytic domain	1
PF01979	Amidohydrolase family	1
PF02271	Ubiquinol-cytochrome C reductase complex 14kD subunit	1
PF02550	Acetyl-CoA hydrolase/transferase N-terminal domain	1
PF02567	Phenazine biosynthesis-like protein	1
PF02729	Aspartate/ornithine carbamoyltransferase, carbamoyl-P binding domain	1
PF02773	S-adenosylmethionine synthetase, C-terminal domain	1
PF02800	Glyceraldehyde 3-phosphate dehydrogenase, C-terminal domain	1
PF02826	D-isomer specific 2-hydroxyacid dehydrogenase, NAD binding domain	1
PF02854	MIF4G domain	1
PF03069	Acetamidase/Formamidase family	1
PF03227	Gamma interferon inducible lysosomal thiol reductase (GILT)	1
PF03358	NADPH-dependent FMN reductase	1
PF03372	Endonuclease/Exonuclease/phosphatase family	1
PF03556	Cullin binding	1
PF03561	Allantoicase repeat	1
PF03571	Peptidase family M49	1
PF03663	Glycosyl hydrolase family 76	1
PF03664	Glycosyl hydrolase family 62	1
PF03690	Uncharacterised protein family (UPF0160)	1
PF03727	Hexokinase	1
PF03795	YCII-related domain	1
PF03946	Ribosomal protein L11, N-terminal domain	1
PF03972	MmgE/PrpD family	1
PF04185	Phosphoesterase family	1
PF04199	Putative cyclase	1
PF04253	Transferrin receptor-like dimerisation domain	1
PF04321	RmlD substrate binding domain	1
PF04389	Peptidase family M28	1
PF04616	Glycosyl hydrolases family 43	1
PF04734	Neutral/alkaline non-lysosomal ceramidase, N-terminal	1
PF05221	S-adenosyl-L-homocysteine hydrolase	1
PF05368	NmrA-like family	1
PF06026	Ribose 5-phosphate isomerase A (phosphoriboisomerase A)	1
PF06500	Alpha/beta hydrolase of unknown function (DUF1100)	1
PF07080	Protein of unknown function (DUF1348)	1
PF07364	Metallopeptidase family M81	1
PF07676	WD40-like Beta Propeller Repeat	1
PF07724	AAA domain (Cdc48 subfamily)	1
PF07930	D-aminopeptidase, domain B	1
PF07958	Protein of unknown function (DUF1688)	1
PF07971	Glycosyl hydrolase family 92	1
PF08125	Mannitol dehydrogenase C-terminal domain	1
PF08244	Glycosyl hydrolases family 32 C terminal	1
PF08324	PUL domain	1
PF08386	TAP-like protein	1
PF08530	X-Pro dipeptidyl-peptidase C-terminal non-catalytic domain	1
PF08534	Redoxin	1
PF08547	Complex I intermediate-associated protein 30 (CIA30)	1
PF08611	Fungal protein of unknown function (DUF1774)	1
PF08718	Glycolipid transfer protein (GLTP)	1
PF10509	Galactokinase galactose-binding signature	1
PF11917	Protein of unknown function (DUF3435)	1
PF12146	Serine aminopeptidase, S33	1
PF12505	Protein of unknown function (DUF3712)	1
PF12697	Alpha/beta hydrolase family	1
PF12766	Pyridoxamine 5'-phosphate oxidase	1
PF12768	Cortical protein marker for cell polarity	1
PF12825	Domain of unknown function in PX-proteins (DUF3818)	1
PF13023	HD domain	1
PF13344	Haloacid dehalogenase-like hydrolase	1
PF13380	CoA binding domain	1
PF13417	Glutathione S-transferase, N-terminal domain	1
PF13418	Galactose oxidase, central domain	1
PF13419	Haloacid dehalogenase-like hydrolase	1
PF13468	Glyoxalase-like domain	1
PF14027	Questin oxidase-like	1
PF14498	Glycosyl hydrolase family 65, N-terminal domain	1
PF14534	Domain of unknown function (DUF4440)	1
PF14821	Threonine synthase N terminus	1
PF15406	Pleckstrin homology domain	1
PF15511	Centromere kinetochore component CENP-T histone fold	1
PF16211	C-terminus of histone H2A	1
PF16335	Domain of unknown function (DUF4965)	1
PF17389	Bacterial alpha-L-rhamnosidase 6 hairpin glycosidase domain	1

## Sheet: Suppl. Table 9
Supplemental Table 9. Protein family analysis of proteins identified in the culture medium of both LZ05(ΔagsE) and MA234.1
PFAM	Annotation	Protein Number
Proteins with a predicted signal peptide
PF01565	FAD binding domain	8
PF00135	Carboxylesterase family	6
PF00722	Glycosyl hydrolases family 16	5
PF03198	Glucanosyltransferase	5
PF01764	Lipase (class 3)	4
PF01915	Glycosyl hydrolase family 3 C-terminal domain	4
PF07732	Multicopper oxidase	4
PF09286	Pro-kumamolisin, activation domain	4
PF00150	Cellulase (glycosyl hydrolase family 5)	3
PF00450	Serine carboxypeptidase	3
PF00704	Glycosyl hydrolases family 18	3
PF01055	Glycosyl hydrolases family 31	3
PF04616	Glycosyl hydrolases family 43	3
PF16499	Alpha galactosidase A	3
PF00026	Eukaryotic aspartyl protease	2
PF00128	Alpha amylase, catalytic domain	2
PF00328	Histidine phosphatase superfamily (branch 2)	2
PF00332	Glycosyl hydrolases family 17	2
PF01301	Glycosyl hydrolases family 35	2
PF01425	Amidase	2
PF01670	Glycosyl hydrolase family 12	2
PF03663	Glycosyl hydrolase family 76	2
PF04185	Phosphoesterase family	2
PF05577	Serine carboxypeptidase S28	2
PF07519	Tannase and feruloyl esterase	2
PF07971	Glycosyl hydrolase family 92	2
PF13472	GDSL-like Lipase/Acylhydrolase family	2
PF00080	Copper/zinc superoxide dismutase (SODC)	1
PF00082	Subtilase family	1
PF00149	Calcineurin-like phosphoesterase	1
PF00199	Catalase	1
PF00251	Glycosyl hydrolases family 32 N-terminal domain	1
PF00264	Common central domain of tyrosinase	1
PF00300	Histidine phosphatase superfamily (branch 1)	1
PF00326	Prolyl oligopeptidase family	1
PF00331	Glycosyl hydrolase family 10	1
PF00457	Glycosyl hydrolases family 11	1
PF00657	GDSL-like Lipase/Acylhydrolase	1
PF00723	Glycosyl hydrolases family 15	1
PF00728	Glycosyl hydrolase family 20, catalytic domain	1
PF00857	Isochorismatase family	1
PF00884	Sulfatase	1
PF00933	Glycosyl hydrolase family 3 N terminal domain	1
PF01095	Pectinesterase	1
PF01120	Alpha-L-fucosidase	1
PF01161	Phosphatidylethanolamine-binding protein	1
PF01263	Aldose 1-epimerase	1
PF01328	Peroxidase, family 2	1
PF01476	LysM domain	1
PF01532	Glycosyl hydrolase family 47	1
PF01546	Peptidase family M20/M25/M40	1
PF01735	Lysophospholipase catalytic domain	1
PF02221	ML domain	1
PF03022	Major royal jelly protein	1
PF03330	Lytic transglycolase	1
PF03443	Glycosyl hydrolase family 61	1
PF03583	Secretory lipase	1
PF03636	Glycosyl hydrolase family 65, N-terminal domain	1
PF03659	Glycosyl hydrolase family 71	1
PF04389	Peptidase family M28	1
PF04909	Amidohydrolase	1
PF05630	Necrosis inducing protein (NPP1)	1
PF06516	Purine nucleoside permease (NUP)	1
PF06824	Metal-independent alpha-mannosidase (GH125)	1
PF07249	Cerato-platanin	1
PF07470	Glycosyl Hydrolase Family 88	1
PF07488	Glycosyl hydrolase family 67 middle domain	1
PF07676	WD40-like Beta Propeller Repeat	1
PF07992	Pyridine nucleotide-disulphide oxidoreductase	1
PF08450	SMP-30/Gluconolactonase/LRE-like region	1
PF09206	Alpha-L-arabinofuranosidase B, catalytic	1
PF10282	Lactonase, 7-bladed beta-propeller	1
PF10342	Ser-Thr-rich glycosyl-phosphatidyl-inositol-anchored membrane family	1
PF11402	Antifungal protein	1
PF11937	Protein of unknown function (DUF3455)	1
PF12296	Hydrophobic surface binding protein A	1
PF12454	GPI-anchored cell wall organization protein	1
PF12708	Pectate lyase superfamily protein	1
PF13449	Esterase-like activity of phytase	1
PF13883	Pyridoxamine 5'-phosphate oxidase	1
PF14269	Arylsulfotransferase (ASST)	1
PF14498	Glycosyl hydrolase family 65, N-terminal domain	1
PF16335	Domain of unknown function (DUF4965)	1
PF16862	Glycosyl hydrolase family 79 C-terminal beta domain	1
PF17168	Domain of unknown function (DUF5127)	1
PF17389	Bacterial alpha-L-rhamnosidase 6 hairpin glycosidase domain	1
PF17652	Glycosyl hydrolase family 81 C-terminal domain	1
PF17753	Ig-fold domain	1
Proteins without a predicted signal peptide
PF01042	Endoribonuclease L-PSP	3
PF00085	Thioredoxin	2
PF01565	FAD binding domain	2
PF12708	Pectate lyase superfamily protein	2
PF00006	ATP synthase alpha/beta family, nucleotide-binding domain	1
PF00009	Elongation factor Tu GTP binding domain	1
PF00012	Hsp70 protein	1
PF00022	Actin	1
PF00026	Eukaryotic aspartyl protease	1
PF00069	Protein kinase domain	1
PF00080	Copper/zinc superoxide dismutase (SODC)	1
PF00122	E1-E2 ATPase	1
PF00125	Core histone H2A/H2B/H3/H4	1
PF00141	Peroxidase	1
PF00150	Cellulase (glycosyl hydrolase family 5)	1
PF00153	Mitochondrial carrier protein	1
PF00155	Aminotransferase class I and II	1
PF00176	SNF2 family N-terminal domain	1
PF00199	Catalase	1
PF00240	Ubiquitin family	1
PF00241	Cofilin/tropomyosin-type actin-binding protein	1
PF00248	Aldo/keto reductase family	1
PF00266	Aminotransferase class-V	1
PF00326	Prolyl oligopeptidase family	1
PF00393	6-phosphogluconate dehydrogenase, C-terminal domain	1
PF00445	Ribonuclease T2 family	1
PF00557	Metallopeptidase family M24	1
PF00704	Glycosyl hydrolases family 18	1
PF00923	Transaldolase/Fructose-6-phosphate aldolase	1
PF00930	Dipeptidyl peptidase IV (DPP IV) N-terminal region	1
PF01223	DNA/RNA non-specific endonuclease	1
PF01459	Eukaryotic porin	1
PF01738	Dienelactone hydrolase family	1
PF02127	Aminopeptidase I zinc metalloprotease (M18)	1
PF02550	Acetyl-CoA hydrolase/transferase N-terminal domain	1
PF02567	Phenazine biosynthesis-like protein	1
PF02773	S-adenosylmethionine synthetase, C-terminal domain	1
PF02826	D-isomer specific 2-hydroxyacid dehydrogenase, NAD binding domain	1
PF02854	MIF4G domain	1
PF03069	Acetamidase/Formamidase family	1
PF03227	Gamma interferon inducible lysosomal thiol reductase (GILT)	1
PF03561	Allantoicase repeat	1
PF03571	Peptidase family M49	1
PF03663	Glycosyl hydrolase family 76	1
PF03664	Glycosyl hydrolase family 62	1
PF04616	Glycosyl hydrolases family 43	1
PF04734	Neutral/alkaline non-lysosomal ceramidase, N-terminal	1
PF05368	NmrA-like family	1
PF07080	Protein of unknown function (DUF1348)	1
PF07971	Glycosyl hydrolase family 92	1
PF07992	Pyridine nucleotide-disulphide oxidoreductase	1
PF08240	Alcohol dehydrogenase GroES-like domain	1
PF08244	Glycosyl hydrolases family 32 C terminal	1
PF08547	Complex I intermediate-associated protein 30 (CIA30)	1
PF11838	ERAP1-like C-terminal domain	1
PF11917	Protein of unknown function (DUF3435)	1
PF12146	Serine aminopeptidase, S33	1
PF12825	Domain of unknown function in PX-proteins (DUF3818)	1
PF13023	HD domain	1
PF14498	Glycosyl hydrolase family 65, N-terminal domain	1
PF15406	Pleckstrin homology domain	1
PF15511	Centromere kinetochore component CENP-T histone fold	1
PF16335	Domain of unknown function (DUF4965)	1
PF17389	Bacterial alpha-L-rhamnosidase 6 hairpin glycosidase domain	1

## Sheet: Suppl. Table 10
Supplemental Table 10. Protein family analysis of unique proteins in the secretome of MA234.1
PFAM	Annotation	Protein Number
Proteins with a predicted signal peptide
PF00026	Eukaryotic aspartyl protease	5
PF00295	Glycosyl hydrolases family 28	5
PF00128	Alpha amylase, catalytic domain	2
PF00150	Cellulase (glycosyl hydrolase family 5)	2
PF00840	Glycosyl hydrolase family 7	2
PF01095	Pectinesterase	2
PF01565	FAD binding domain	2
PF03443	Glycosyl hydrolase family 61	2
PF04616	Glycosyl hydrolases family 43	2
PF12296	Hydrophobic surface binding protein A	2
PF00232	Glycosyl hydrolase family 1	1
PF00328	Histidine phosphatase superfamily (branch 2)	1
PF00445	Ribonuclease T2 family	1
PF00544	Pectate lyase	1
PF00545	ribonuclease	1
PF00657	GDSL-like Lipase/Acylhydrolase	1
PF01476	LysM domain	1
PF01593	Flavin containing amine oxidoreductase	1
PF01735	Lysophospholipase catalytic domain	1
PF02055	Glycosyl hydrolase family 30 TIM-barrel domain	1
PF02065	Melibiase	1
PF02585	GlcNAc-PI de-N-acetylase	1
PF04185	Phosphoesterase family	1
PF04681	Blastomyces yeast-phase-specific protein	1
PF05630	Necrosis inducing protein (NPP1)	1
PF06964	Alpha-L-arabinofuranosidase C-terminal domain	1
PF07335	Fungal chitosanase of glycosyl hydrolase group 75	1
PF09286	Pro-kumamolisin, activation domain	1
PF12222	Peptide N-acetyl-beta-D-glucosaminyl asparaginase amidase A	1
PF16010	Cytochrome domain of cellobiose dehydrogenase	1
PF16862	Glycosyl hydrolase family 79 C-terminal beta domain	1
Proteins without a predicted signal peptides
PF00153	Mitochondrial carrier protein	1
PF13472	GDSL-like Lipase/Acylhydrolase family	1
PF08733	PalH/RIM21	1
PF00026	Eukaryotic aspartyl protease	1
PF06201	PITH domain	1
PF00085	Thioredoxin	1

## Sheet: Suppl. Table 11
Supplemental Table 11. Protein family analysis of unique proteins in the secretome of LZ05 (ΔagsE)
PFAM	Annotation	Peotein Number
Proteins with a predicted signal peptide
PF00135	Carboxylesterase family	4
PF03663	Glycosyl hydrolase family 76	2
PF10342	Ser-Thr-rich glycosyl-phosphatidyl-inositol-anchored membrane family	2
PF00012	Hsp70 protein	1
PF00128	Alpha amylase, catalytic domain	1
PF00160	Cyclophilin type peptidyl-prolyl cis-trans isomerase/CLD	1
PF00232	Glycosyl hydrolase family 1	1
PF00328	Histidine phosphatase superfamily (branch 2)	1
PF00491	Arginase family	1
PF00728	Glycosyl hydrolase family 20, catalytic domain	1
PF01008	Initiation factor 2 subunit family	1
PF01061	ABC-2 type transporter	1
PF01494	FAD binding domain	1
PF01546	Peptidase family M20/M25/M40	1
PF01565	FAD binding domain	1
PF03198	Glucanosyltransferase	1
PF03403	Platelet-activating factor acetylhydrolase, isoform II	1
PF03443	Glycosyl hydrolase family 61	1
PF03659	Glycosyl hydrolase family 71	1
PF04389	Peptidase family M28	1
PF05730	CFEM domain	1
PF08760	Domain of unknown function (DUF1793)	1
PF11578	Protein of unknown function (DUF3237)	1
PF16414	Niemann-Pick C1 N terminus	1
Proteins without a predicted signal peptides
PF00083	Sugar (and other) transporter	7
PF00248	Aldo/keto reductase family	3
PF01557	Fumarylacetoacetate (FAA) hydrolase family	3
PF11951	Fungal specific transcription factor domain	3
PF00012	Hsp70 protein	2
PF00144	Beta-lactamase	2
PF00160	Cyclophilin type peptidyl-prolyl cis-trans isomerase/CLD	2
PF00202	Aminotransferase class-III	2
PF00285	Citrate synthase, C-terminal domain	2
PF00326	Prolyl oligopeptidase family	2
PF00561	alpha/beta hydrolase fold	2
PF00675	Insulinase (Peptidase family M16)	2
PF00890	FAD binding domain	2
PF01179	Copper amine oxidase, enzyme domain	2
PF01328	Peroxidase, family 2	2
PF02878	Phosphoglucomutase/phosphomannomutase, alpha/beta/alpha domain I	2
PF04909	Amidohydrolase	2
PF07690	Major Facilitator Superfamily	2
PF08240	Alcohol dehydrogenase GroES-like domain	2
PF13409	Glutathione S-transferase, N-terminal domain	2
PF00006	ATP synthase alpha/beta family, nucleotide-binding domain	1
PF00034	Cytochrome c	1
PF00043	Glutathione S-transferase, C-terminal domain	1
PF00071	Ras family	1
PF00121	Triosephosphate isomerase	1
PF00135	Carboxylesterase family	1
PF00149	Calcineurin-like phosphoesterase	1
PF00155	Aminotransferase class I and II	1
PF00171	Aldehyde dehydrogenase family	1
PF00177	Ribosomal protein S7p/S5e	1
PF00180	Isocitrate/isopropylmalate dehydrogenase	1
PF00224	Pyruvate kinase, barrel domain	1
PF00232	Glycosyl hydrolase family 1	1
PF00244	14-3-3 protein	1
PF00245	Alkaline phosphatase	1
PF00270	DEAD/DEAH box helicase	1
PF00318	Ribosomal protein S2	1
PF00324	Amino acid permease	1
PF00330	Aconitase family (aconitate hydratase)	1
PF00334	Nucleoside diphosphate kinase	1
PF00342	Phosphoglucose isomerase	1
PF00400	WD domain, G-beta repeat	1
PF00411	Ribosomal protein S11	1
PF00456	Transketolase, thiamine diphosphate binding domain	1
PF00463	Isocitrate lyase family	1
PF00557	Metallopeptidase family M24	1
PF00572	Ribosomal protein L13	1
PF00631	GGL domain	1
PF00677	Lumazine binding domain	1
PF00704	Glycosyl hydrolases family 18	1
PF00719	Inorganic pyrophosphatase	1
PF00732	GMC oxidoreductase	1
PF00755	Choline/Carnitine o-acyltransferase	1
PF00756	Putative esterase	1
PF00795	Carbon-nitrogen hydrolase	1
PF00804	Syntaxin	1
PF00854	POT family	1
PF00885	6,7-dimethyl-8-ribityllumazine synthase	1
PF00903	Glyoxalase/Bleomycin resistance protein/Dioxygenase superfamily	1
PF01014	Uricase	1
PF01042	Endoribonuclease L-PSP	1
PF01074	Glycosyl hydrolases family 38 N-terminal domain	1
PF01145	SPFH domain / Band 7 family	1
PF01184	GPR1/FUN34/yaaH family	1
PF01230	HIT domain	1
PF01244	Membrane dipeptidase (Peptidase family M19)	1
PF01248	Ribosomal protein L7Ae/L30e/S12e/Gadd45 family	1
PF01263	Aldose 1-epimerase	1
PF01266	FAD dependent oxidoreductase	1
PF01274	Malate synthase	1
PF01284	Membrane-associating domain	1
PF01379	Porphobilinogen deaminase, dipyromethane cofactor binding domain	1
PF01432	Peptidase family M3	1
PF01433	Peptidase family M1 domain	1
PF01564	Spermine/spermidine synthase domain	1
PF01565	FAD binding domain	1
PF01667	Ribosomal protein S27	1
PF01717	Cobalamin-independent synthase, Catalytic domain	1
PF01738	Dienelactone hydrolase family	1
PF01979	Amidohydrolase family	1
PF02127	Aminopeptidase I zinc metalloprotease (M18)	1
PF02271	Ubiquinol-cytochrome C reductase complex 14kD subunit	1
PF02729	Aspartate/ornithine carbamoyltransferase, carbamoyl-P binding domain	1
PF02800	Glyceraldehyde 3-phosphate dehydrogenase, C-terminal domain	1
PF03358	NADPH-dependent FMN reductase	1
PF03372	Endonuclease/Exonuclease/phosphatase family	1
PF03556	Cullin binding	1
PF03690	Uncharacterised protein family (UPF0160)	1
PF03727	Hexokinase	1
PF03795	YCII-related domain	1
PF03946	Ribosomal protein L11, N-terminal domain	1
PF03972	MmgE/PrpD family	1
PF04185	Phosphoesterase family	1
PF04199	Putative cyclase	1
PF04253	Transferrin receptor-like dimerisation domain	1
PF04321	RmlD substrate binding domain	1
PF04389	Peptidase family M28	1
PF05221	S-adenosyl-L-homocysteine hydrolase	1
PF06026	Ribose 5-phosphate isomerase A (phosphoriboisomerase A)	1
PF06500	Alpha/beta hydrolase of unknown function (DUF1100)	1
PF07364	Metallopeptidase family M81	1
PF07676	WD40-like Beta Propeller Repeat	1
PF07724	AAA domain (Cdc48 subfamily)	1
PF07930	D-aminopeptidase, domain B	1
PF07958	Protein of unknown function (DUF1688)	1
PF07992	Pyridine nucleotide-disulphide oxidoreductase	1
PF08125	Mannitol dehydrogenase C-terminal domain	1
PF08324	PUL domain	1
PF08386	TAP-like protein	1
PF08530	X-Pro dipeptidyl-peptidase C-terminal non-catalytic domain	1
PF08534	Redoxin	1
PF08611	Fungal protein of unknown function (DUF1774)	1
PF08718	Glycolipid transfer protein (GLTP)	1
PF10509	Galactokinase galactose-binding signature	1
PF11838	ERAP1-like C-terminal domain	1
PF12505	Protein of unknown function (DUF3712)	1
PF12697	Alpha/beta hydrolase family	1
PF12766	Pyridoxamine 5'-phosphate oxidase	1
PF12768	Cortical protein marker for cell polarity	1
PF13344	Haloacid dehalogenase-like hydrolase	1
PF13380	CoA binding domain	1
PF13417	Glutathione S-transferase, N-terminal domain	1
PF13418	Galactose oxidase, central domain	1
PF13419	Haloacid dehalogenase-like hydrolase	1
PF13468	Glyoxalase-like domain	1
PF14027	Questin oxidase-like	1
PF14534	Domain of unknown function (DUF4440)	1
PF14821	Threonine synthase N terminus	1
PF16211	C-terminus of histone H2A	1

## Sheet: Suppl. Table 12
Supplemental Table 12. Protein family analysis of significant >2-fold up- or down-regulated proteins in LZ05(ΔagsE) in the set of shared proteins in the secretomes of LZ05 and MA234.1.
PFAM	Annotation	Peotein Number
Proteins significantly upregulated
PF04616	Glycosyl hydrolases family 43	4
PF01055	Glycosyl hydrolases family 31	3
PF07732	Multicopper oxidase	3
PF00704	Glycosyl hydrolases family 18	2
PF07971	Glycosyl hydrolase family 92	2
PF07992	Pyridine nucleotide-disulphide oxidoreductase	2
PF12708	Pectate lyase superfamily protein	2
PF00026	Eukaryotic aspartyl protease	1
PF00069	Protein kinase domain	1
PF00080	Copper/zinc superoxide dismutase (SODC)	1
PF00085	Thioredoxin	1
PF00141	Peroxidase	1
PF00149	Calcineurin-like phosphoesterase	1
PF00150	Cellulase (glycosyl hydrolase family 5)	1
PF00155	Aminotransferase class I and II	1
PF00199	Catalase	1
PF00266	Aminotransferase class-V	1
PF00445	Ribonuclease T2 family	1
PF00557	Metallopeptidase family M24	1
PF01042	Endoribonuclease L-PSP	1
PF01223	DNA/RNA non-specific endonuclease	1
PF01459	Eukaryotic porin	1
PF01546	Peptidase family M20/M25/M40	1
PF01735	Lysophospholipase catalytic domain	1
PF02127	Aminopeptidase I zinc metalloprotease (M18)	1
PF02826	D-isomer specific 2-hydroxyacid dehydrogenase, NAD binding domain	1
PF03198	Glucanosyltransferase	1
PF03227	Gamma interferon inducible lysosomal thiol reductase (GILT)	1
PF03571	Peptidase family M49	1
PF05630	Necrosis inducing protein (NPP1)	1
PF07249	Cerato-platanin	1
PF08240	Alcohol dehydrogenase GroES-like domain	1
PF08244	Glycosyl hydrolases family 32 C terminal	1
PF08450	SMP-30/Gluconolactonase/LRE-like region	1
PF13449	Esterase-like activity of phytase	1
PF13883	Pyridoxamine 5'-phosphate oxidase	1
PF16862	Glycosyl hydrolase family 79 C-terminal beta domain	1
PF17389	Bacterial alpha-L-rhamnosidase 6 hairpin glycosidase domain	1
PF17652	Glycosyl hydrolase family 81 C-terminal domain	1
PF17753	Ig-fold domain	1
Proteins significantly downregulated
PF01565	FAD binding domain	5
PF01764	Lipase (class 3)	3
PF09286	Pro-kumamolisin, activation domain	3
PF00026	Eukaryotic aspartyl protease	2
PF00450	Serine carboxypeptidase	2
PF00722	Glycosyl hydrolases family 16	2
PF01670	Glycosyl hydrolase family 12	2
PF01915	Glycosyl hydrolase family 3 C-terminal domain	2
PF03198	Glucanosyltransferase	2
PF00125	Core histone H2A/H2B/H3/H4	1
PF00150	Cellulase (glycosyl hydrolase family 5)	1
PF00328	Histidine phosphatase superfamily (branch 2)	1
PF00332	Glycosyl hydrolases family 17	1
PF00723	Glycosyl hydrolases family 15	1
PF00933	Glycosyl hydrolase family 3 N terminal domain	1
PF03330	Lytic transglycolase	1
PF03443	Glycosyl hydrolase family 61	1
PF03636	Glycosyl hydrolase family 65, N-terminal domain	1
PF05577	Serine carboxypeptidase S28	1
PF06824	Metal-independent alpha-mannosidase (GH125)	1
PF09206	Alpha-L-arabinofuranosidase B, catalytic	1
PF10342	Ser-Thr-rich glycosyl-phosphatidyl-inositol-anchored membrane family	1
PF11937	Protein of unknown function (DUF3455)	1
PF13023	HD domain	1
PF14269	Arylsulfotransferase (ASST)	1

## Sheet: Suppl. Table 13
Supplemental Table 13. Proteins with a predicted signal sequence that had not been reported before to be part of the A. niger secretome.
Protein ID	PFAM	Annotation
Proteins in secretome of MA234.1
ATCC64974_74560	#N/A	#N/A
ATCC64974_84710	PF12222	Peptide N-acetyl-beta-D-glucosaminyl asparaginase amidase A
Proteins in secretome of LZ05 (DagsE)
ATCC64974_90920	PF16414	Niemann-Pick C1 N terminus
ATCC64974_75850	PF11578	Protein of unknown function (DUF3237)
ATCC64974_67640	PF10342	Ser-Thr-rich glycosyl-phosphatidyl-inositol-anchored membrane family
